# Supplementary material for: Integrative transcriptomic analysis reveals key drivers of acute peanut allergic reactions
Source: Nat Commun. 2017 Dec 5;8:1943. doi: 10.1038/s41467-017-02188-7 (PMC5715016; doi:10.1038/s41467-017-02188-7)
Supplement: Supplementary file 3 — Supplementary Data 1 [file 41467_2017_2188_MOESM3_ESM.xlsx]

## Sheet: S2_Peanut_Genes
Gene	Chi square (LRT, Time by Trial Effect)	P value (LRT, Time by Trial Effect)	Bonferroni Adjusted P-value (LRT, Time by Trial Effect)	Mean baseline (peanut)	Mean 2 hours (peanut)	Mean 4 hours (peanut)	Mean baseline (placebo)	Mean 2 hours (placebo)	Mean 4 hours (placebo)	Module
PLP2	36.4083	1.24179e-08	0.000215288	4.6184	4.55449	5.16555	4.69093	4.64953	4.4754	turquoise
LY9	36.1325	1.4254e-08	0.000247107	4.98864	4.95988	4.51101	4.93895	5.05309	5.12035	blue
APLP2	35.9449	1.56555e-08	0.000271388	8.04588	8.05938	8.66826	8.06928	8.06728	7.95839	blue
AGPAT9	34.5067	3.21348e-08	0.000557025	4.83603	5.07403	6.01156	4.90868	4.9451	4.88668	blue
NOV	34.2994	3.56441e-08	0.00061782	2.87303	2.94648	3.84631	3.06487	3.01269	2.81406	blue
DGKG	33.2793	5.93611e-08	0.00102885	4.00668	4.08324	4.7348	4.12534	4.13589	3.99732	blue
BST1	32.3096	9.6396e-08	0.00167064	5.13079	5.24072	6.23907	5.11753	5.20619	5.08701	blue
CRK	32.1406	1.04896e-07	0.00181785	5.55704	5.62462	6.09857	5.59698	5.60989	5.56263	blue
CD22	32.0688	1.08732e-07	0.00188423	5.14232	5.1656	4.59072	5.20639	5.47041	5.46546	black
MOSC1	31.1146	1.75207e-07	0.00303599	3.83599	3.99371	5.20704	3.89259	3.85219	3.69374	blue
PLXDC1	31.1047	1.76079e-07	0.00305092	3.90983	3.97681	3.59872	3.97054	4.04343	4.18938	blue
PADI4	30.9203	1.93084e-07	0.00334537	6.29068	6.53027	7.80513	6.47062	6.54078	6.38253	blue
FCAR	30.9017	1.94888e-07	0.00337644	4.07492	4.278	5.56808	4.16438	4.13749	3.9814	blue
DDX55	30.6453	2.21544e-07	0.00383802	4.03993	4.06987	3.81623	4.00305	4.0546	4.13151	blue
PLCG2	30.2809	2.6582e-07	0.0046048	7.00127	7.09375	7.54628	7.13112	7.16814	7.06484	blue
SULF2	30.2159	2.74601e-07	0.00475664	6.59245	6.66339	7.32489	6.67124	6.73608	6.60075	blue
LTB4R	30.1557	2.82994e-07	0.00490174	5.96536	6.16733	7.17062	6.07114	6.04741	5.89151	blue
RBP7	30.1369	2.85659e-07	0.00494761	3.11551	3.05252	4.08281	3.0608	3.02331	2.85773	blue
OSCAR	30.0932	2.91969e-07	0.00505662	5.05887	5.14019	5.82698	5.15099	5.08498	4.99058	turquoise
MMP9	29.8533	3.29192e-07	0.00570094	5.73655	6.15344	7.97122	6.01785	6.02991	5.77901	blue
JDP2	29.7754	3.42264e-07	0.00592698	4.51539	4.56262	5.7773	4.61527	4.56776	4.48262	blue
ACSS2	29.7359	3.49089e-07	0.00604483	4.2934	4.35875	4.81456	4.35223	4.4183	4.30887	blue
CCDC164	29.7319	3.4978e-07	0.00605644	-1.17101	-1.17493	0.497074	-1.119	-0.825928	-1.30391	blue
EPHB4	29.6207	3.69791e-07	0.00640256	4.35952	4.70101	5.66693	4.52209	4.67133	4.5624	blue
C5orf39	29.5216	3.88577e-07	0.00672743	4.4818	4.5478	4.2721	4.34316	4.51548	4.67456	brown
SLC26A8	29.3957	4.13818e-07	0.00716401	1.49963	1.6127	2.76667	1.7128	1.82549	1.57743	blue
DIRC2	29.3757	4.17974e-07	0.00723555	4.29354	4.48507	5.05651	4.3963	4.45322	4.3332	blue
BMX	29.1909	4.58442e-07	0.00793564	1.52305	1.91591	3.57001	1.69864	1.76632	1.64834	blue
LILRA3	29.1584	4.65954e-07	0.0080652	4.86693	5.08159	6.12609	4.88287	4.96155	4.87909	turquoise
FCRL3	28.9121	5.27008e-07	0.00912145	4.98682	5.10139	4.56088	4.97968	5.09434	5.16612	turquoise
PLBD1	28.6707	5.94626e-07	0.0102912	6.38678	6.44586	7.30208	6.39505	6.34227	6.13144	blue
SPG21	28.6557	5.99102e-07	0.0103681	5.40599	5.40341	5.81313	5.38877	5.37954	5.24446	blue
NDST1	28.3417	7.00948e-07	0.0121299	6.11938	6.09186	6.92057	6.20367	6.08303	5.90283	blue
PANK2	28.2216	7.44306e-07	0.0128795	5.10794	5.16008	5.47881	5.16214	5.22282	5.12244	blue
USP3	28.1207	7.82847e-07	0.0135456	6.34046	6.36964	6.87338	6.34914	6.35975	6.28938	blue
LOC100233209	28.1034	7.8965e-07	0.0136625	4.94433	4.89974	4.5803	4.88056	4.92044	5.06916	blue
CRISPLD2	28.0753	8.00821e-07	0.013855	5.54563	5.62186	6.61814	5.75159	5.63911	5.35176	blue
SYTL3	28.0624	8.05996e-07	0.0139437	5.4118	5.59734	6.33142	5.46456	5.37749	5.25437	blue
KL	28.0379	8.15906e-07	0.0141144	-0.701267	-0.546757	0.412982	-0.598835	-0.57394	-1.05421	blue
LMTK2	27.8408	9.00414e-07	0.0155754	6.19209	6.26406	6.87943	6.31826	6.36658	6.21237	blue
MAPK14	27.7024	9.6495e-07	0.0166907	6.7113	6.72238	7.30378	6.83337	6.81901	6.69186	blue
NR3C2	27.5883	1.02161e-06	0.0176697	4.15641	4.09981	3.61432	4.14408	4.164	4.27015	blue
LRRC4	27.5117	1.06149e-06	0.0183584	4.72368	4.90413	5.74658	4.89758	4.94071	4.89486	blue
SNX27	27.2939	1.18361e-06	0.0204693	6.83031	6.90816	7.51596	6.84591	6.8322	6.73801	blue
PTPRN2	27.2901	1.18588e-06	0.0205074	2.80208	2.91739	3.71654	2.90158	2.88753	2.78098	blue
RRAGD	27.1529	1.27003e-06	0.0219613	4.55937	4.73111	5.41461	4.62679	4.58455	4.56326	blue
QPCT	27.1328	1.28291e-06	0.0221827	5.44886	5.67703	6.89864	5.52043	5.51497	5.50104	blue
KIAA1324	27.07	1.32381e-06	0.0228887	5.21796	5.3519	6.02532	5.29005	5.30237	5.21767	blue
WIPI1	27.042	1.34245e-06	0.0232096	4.90476	4.96061	5.3441	4.94596	4.91337	4.80178	blue
CHSY1	26.896	1.44416e-06	0.0249666	5.23821	5.32759	5.98572	5.32979	5.35956	5.21693	turquoise
CYP4F3	26.8528	1.47565e-06	0.0255096	6.6801	6.93861	8.04425	6.86268	6.97078	6.86005	blue
SFXN2	26.8381	1.48658e-06	0.025697	2.76317	2.88006	2.39721	2.81738	2.84001	2.94003	blue
CPD	26.5516	1.71548e-06	0.0296521	7.42585	7.50358	8.36982	7.52153	7.4711	7.32378	blue
CD58	26.4745	1.78297e-06	0.0308168	4.88332	4.98972	5.46188	4.9154	4.84948	4.79272	blue
PLXDC2	26.4671	1.78955e-06	0.0309288	6.32989	6.42724	7.06141	6.35139	6.33524	6.28088	blue
PXK	26.4583	1.79746e-06	0.0310637	5.18652	5.25719	5.86003	5.21037	5.18275	5.15346	blue
RAB3D	26.4266	1.82618e-06	0.0315583	7.24751	7.28628	7.91095	7.34489	7.29584	7.22058	blue
STX6	26.3835	1.86595e-06	0.0322436	5.9697	5.97335	6.38333	5.923	5.91291	5.88896	blue
TOR1B	26.3628	1.88539e-06	0.0325776	5.09961	5.15399	5.58849	5.14609	5.16253	5.11702	blue
PHLPP1	26.2956	1.94978e-06	0.0336883	3.81708	3.84699	4.29325	3.91434	3.983	3.90279	blue
ROPN1L	26.2846	1.96057e-06	0.0338727	3.13609	3.3462	4.22487	3.37902	3.41417	3.2349	blue
PADI2	26.2764	1.96854e-06	0.0340086	6.93044	7.05043	7.84867	7.04895	7.13553	6.99402	blue
CASS4	26.2358	2.00898e-06	0.0347051	5.39582	5.48772	6.0132	5.51375	5.52714	5.46424	blue
ADAM19	26.2214	2.02351e-06	0.0349541	7.34126	7.37782	8.02243	7.48874	7.51104	7.41427	blue
MEGF9	26.1736	2.07246e-06	0.0357976	8.00324	8.11398	8.98054	8.06796	8.03189	7.89797	blue
CDA	26.0853	2.166e-06	0.0374111	3.62584	3.69302	4.5885	3.80187	3.82907	3.58896	blue
KIAA0226L	26.077	2.17496e-06	0.0375637	5.46271	5.77267	6.4881	5.57741	5.73349	5.66636	blue
SH3RF3	26.0753	2.17685e-06	0.0375942	2.58017	2.52832	3.5459	2.78447	2.83835	2.69653	blue
MTL5	26.004	2.25581e-06	0.0389556	1.58606	1.53824	2.07513	1.61857	1.73416	1.49631	blue
SEC24D	25.8751	2.40601e-06	0.041547	4.66549	4.53486	4.80145	4.74592	4.6168	4.48345	brown
LPPR2	25.8531	2.43259e-06	0.0420035	4.56939	4.63229	5.31187	4.78081	4.80309	4.58364	blue
MXD1	25.8486	2.43812e-06	0.0420966	9.2705	9.45746	10.1748	9.38655	9.36496	9.25446	blue
CA4	25.5493	2.83161e-06	0.0488878	2.48406	2.91358	4.12661	2.71416	2.72057	2.54609	blue
SIGLEC5	25.5398	2.84509e-06	0.0491176	5.5247	5.69775	6.63122	5.59224	5.62714	5.60598	blue
GABARAPL1	25.484	2.92561e-06	0.0505048	5.88175	6.14645	6.83858	5.91579	5.93248	5.86111	blue
RNF130	25.4375	2.99446e-06	0.0516903	7.14947	7.2423	7.90368	7.16171	7.16033	7.08675	blue
EEF2K	25.3843	3.07511e-06	0.0530795	5.46015	5.26438	4.86485	5.41994	5.36422	5.46672	blue
PGM1	25.3707	3.09618e-06	0.0534401	4.43405	4.4543	4.97671	4.46489	4.46279	4.39668	blue
NDEL1	25.3295	3.16052e-06	0.0545474	5.90165	6.07177	6.66366	6.02948	6.07561	6.00474	blue
CAMK4	25.3245	3.16853e-06	0.0546824	5.49189	5.40753	5.19539	5.47471	5.62039	5.73472	blue
FAM101B	25.2609	3.27095e-06	0.0564468	7.7316	7.77091	8.63835	7.77035	7.68976	7.66041	blue
CSGALNACT2	25.2517	3.28594e-06	0.0567022	5.08173	5.10901	5.53237	5.1131	5.04521	4.91295	turquoise
APAF1	25.2367	3.31063e-06	0.0571249	7.41136	7.4938	8.04055	7.43467	7.38211	7.38025	blue
TMCO3	25.2064	3.3612e-06	0.0579941	5.11024	5.14921	5.78341	5.1379	5.10223	5.09468	blue
CEACAM3	25.163	3.43502e-06	0.0592644	5.03702	5.28803	5.93817	5.18717	5.28228	5.21093	blue
PLAUR	25.1383	3.47764e-06	0.0599962	5.61566	5.82728	6.67999	5.68955	5.67469	5.59386	blue
ZSWIM6	24.9651	3.79224e-06	0.0654199	5.24929	5.25851	5.61823	5.24544	5.2701	5.16456	blue
ABAT	24.8911	3.93523e-06	0.0678828	4.83754	4.94718	5.44566	4.89744	4.94642	4.88747	blue
TMCC3	24.8594	3.99806e-06	0.0689625	5.55389	5.64252	6.4479	5.6685	5.61825	5.48522	blue
PLOD1	24.853	4.01079e-06	0.069178	5.04788	5.09539	5.68707	5.0247	4.94976	4.88444	blue
PFKFB3	24.8526	4.01163e-06	0.0691886	5.28226	5.40998	5.95621	5.49658	5.59774	5.32176	blue
CD8B	24.8288	4.05972e-06	0.070014	5.30076	5.19976	5.01172	5.2035	5.36712	5.46698	brown
ABCG1	24.8109	4.0963e-06	0.0706407	5.66469	5.88654	6.56463	5.72838	5.84672	5.86385	blue
SIGLEC14	24.7911	4.13691e-06	0.0713369	4.65361	4.66646	5.28141	4.64933	4.52177	4.52457	grey
KDM5B	24.766	4.1891e-06	0.0722327	5.2865	5.21413	5.54165	5.30343	5.32788	5.20313	brown
EIF2AK2	24.7638	4.19386e-06	0.0723105	4.82726	4.83497	5.32476	4.89078	4.79642	4.75343	blue
S100A12	24.7387	4.24668e-06	0.0732171	5.47932	5.72226	6.95045	5.53025	5.56245	5.33501	blue
ANPEP	24.7318	4.26153e-06	0.0734688	6.54614	6.48003	7.2155	6.69306	6.64668	6.42511	blue
TMCC1	24.7066	4.31555e-06	0.0743958	5.08329	5.20521	5.61047	5.21895	5.26027	5.11841	blue
IL17RA	24.6765	4.38084e-06	0.0755169	8.68187	8.6473	9.26295	8.75678	8.71617	8.65631	blue
ITGAM	24.6107	4.52737e-06	0.0780383	8.6412	8.75452	9.38856	8.7509	8.67646	8.60823	blue
TSEN2	24.5886	4.57779e-06	0.0789027	3.05653	3.09899	2.67407	3.05935	3.10865	3.20053	blue
PRAM1	24.5852	4.58548e-06	0.0790308	5.01245	4.99306	5.59623	5.19507	5.06854	4.87889	blue
LOC388387	24.5288	4.7166e-06	0.0812859	0.901054	1.24164	2.43489	0.964821	1.1076	0.813388	blue
WIPF2	24.5211	4.73491e-06	0.0815968	5.48904	5.46936	5.75432	5.52602	5.50756	5.40735	blue
MBOAT1	24.5145	4.75058e-06	0.0818621	5.45382	5.50301	5.97058	5.53667	5.47666	5.44848	blue
MYLIP	24.5053	4.77243e-06	0.0822338	6.2448	6.32182	6.77572	6.27587	6.27568	6.29313	blue
MME	24.4374	4.93716e-06	0.0850674	7.44871	7.78144	8.77155	7.62692	7.65245	7.50271	blue
PILRA	24.411	5.00295e-06	0.0861958	6.37904	6.556	7.33884	6.42792	6.47131	6.43937	blue
FBN2	24.3902	5.05512e-06	0.0870897	4.24269	4.03146	4.60454	4.13173	4.10594	4.00279	blue
PHKA2	24.3855	5.06703e-06	0.0872897	5.46314	5.56653	5.9093	5.55488	5.67672	5.60425	blue
TIMP2	24.3383	5.18796e-06	0.0893677	5.90221	5.84715	6.40737	5.97566	5.86265	5.77344	blue
MLLT3	24.3335	5.2005e-06	0.0895786	4.91078	4.888	4.63539	4.85501	4.91008	5.0015	blue
S100A11	24.3139	5.25174e-06	0.090456	5.50232	5.4578	6.12188	5.65373	5.58675	5.41931	blue
CHUK	24.3083	5.2666e-06	0.0907066	4.77458	4.94402	5.39841	4.79065	4.80088	4.70888	blue
EXTL3	24.3013	5.28481e-06	0.091015	5.95712	6.04403	6.75955	6.04426	6.05536	5.98795	blue
FGD4	24.2619	5.39004e-06	0.0928219	5.67674	5.69699	6.60099	5.64569	5.53265	5.42837	turquoise
ANKRD22	24.2568	5.40392e-06	0.0930554	0.603106	0.737237	2.51706	0.643316	0.67055	0.593685	blue
LILRA5	24.256	5.40604e-06	0.0930866	6.23669	6.58785	7.41999	6.41419	6.59359	6.40548	blue
PYGL	24.2382	5.45426e-06	0.0939115	6.81496	6.81346	7.56856	6.96577	6.96336	6.87229	blue
SH3KBP1	24.2005	5.55821e-06	0.0956958	6.64251	6.59492	6.92979	6.67424	6.6665	6.58972	blue
CCPG1	24.1139	5.8041e-06	0.0999233	5.64031	5.75776	6.31119	5.75772	5.65194	5.66056	blue
TGFA	24.1135	5.80514e-06	0.0999356	4.15961	4.3388	4.80026	4.34105	4.35092	4.18401	blue
OLIG2	24.0561	5.9743e-06	0.102842	3.15154	2.69841	1.84472	3.21641	3.0261	3.26748	blue
IFFO2	24.0488	5.99608e-06	0.10321	5.14041	4.98819	4.60841	5.01188	5.0713	5.07686	blue
WLS	24.0446	6.00866e-06	0.103421	4.66392	4.84637	5.57987	4.69247	4.78807	4.76163	blue
DTX3	24.0217	6.07788e-06	0.104606	3.0088	3.20001	2.84486	3.08288	3.04107	3.19986	brown
PLA2G7	23.9921	6.16864e-06	0.106162	2.16053	1.99127	2.5592	2.13284	1.88976	1.71248	blue
SFXN5	23.9847	6.19134e-06	0.106547	4.46892	4.62407	5.25367	4.56512	4.53937	4.4571	blue
TP53I11	23.9742	6.2241e-06	0.107104	3.72635	3.80657	4.69837	3.93143	3.99002	3.75953	blue
TBC1D7	23.9525	6.29175e-06	0.108262	2.76791	2.95707	3.35067	2.87515	2.91072	2.80719	turquoise
DNTTIP1	23.9019	6.45311e-06	0.111032	4.17924	4.19834	4.7647	4.30442	4.23273	4.14514	blue
CAD	23.8513	6.61853e-06	0.113872	5.35452	5.26688	4.97227	5.35494	5.41556	5.40987	blue
IGF2R	23.7868	6.83522e-06	0.117593	9.8934	10.0082	10.748	9.99128	10.0449	9.93411	blue
SULT1A1	23.7681	6.89947e-06	0.118692	5.0196	5.09808	5.7747	5.02789	4.98733	4.9475	turquoise
TEKT4P2	23.7353	7.0137e-06	0.12065	2.79464	2.77954	2.38819	2.75691	2.73292	2.83617	grey
C20orf3	23.7001	7.13813e-06	0.122783	6.95426	7.18466	7.97474	7.04471	6.99119	6.9242	blue
DYSF	23.684	7.19586e-06	0.123769	7.75254	7.896	8.87929	7.9441	8.06125	7.92011	blue
ARAP3	23.6694	7.2486e-06	0.124669	5.9318	5.97429	6.48503	6.11119	6.12231	5.97721	blue
FOSL2	23.6499	7.31981e-06	0.125886	6.79333	6.98227	7.53267	6.92242	6.89525	6.7383	blue
FGFR2	23.6365	7.36877e-06	0.126721	1.23479	1.11122	0.320332	1.07187	1.02853	1.27418	turquoise
ATP8B2	23.6278	7.40095e-06	0.127267	7.49471	7.37378	7.10727	7.44209	7.49668	7.55348	blue
RAB27A	23.5883	7.54862e-06	0.129798	5.79006	5.78354	6.25085	5.81689	5.72362	5.63188	turquoise
LPIN1	23.581	7.57635e-06	0.130268	5.82276	5.7507	5.46664	5.80896	5.81769	5.88135	blue
ASB7	23.5549	7.6756e-06	0.131967	5.14026	5.14535	5.41155	5.07299	5.13146	5.08161	blue
MAPKAPK2	23.5178	7.81942e-06	0.134431	6.15641	6.14318	6.62378	6.19861	6.17804	6.03367	blue
PPP1R12B	23.5035	7.87543e-06	0.135387	6.4185	6.57634	7.2103	6.54647	6.59194	6.51678	blue
GPR97	23.4631	8.03635e-06	0.138145	5.12104	5.4912	6.36409	5.46997	5.70531	5.43808	blue
ANTXR2	23.4503	8.08769e-06	0.139019	7.12803	7.26445	7.77832	7.21924	7.24661	7.18617	blue
PGLYRP1	23.4117	8.24547e-06	0.141723	3.36915	3.50754	4.68098	3.54772	3.52757	3.47848	blue
CKAP4	23.3933	8.32161e-06	0.143024	5.26565	5.21583	6.03227	5.30581	5.20154	5.1306	blue
C3orf18	23.3902	8.33462e-06	0.143239	2.85248	2.91349	2.4873	2.79973	2.90201	3.00097	blue
MAP4K4	23.3624	8.45109e-06	0.145232	6.8823	6.89181	7.41974	6.9584	6.93783	6.84389	turquoise
BEST1	23.3597	8.46253e-06	0.14542	4.98015	5.30495	6.02085	5.11194	5.22823	5.15825	blue
PCTP	23.3572	8.47311e-06	0.145594	4.87681	4.94297	5.41924	4.84505	4.80957	4.71251	blue
BACE2	23.3485	8.51e-06	0.146219	3.49389	3.39289	2.81399	3.56077	3.57462	3.6403	brown
CDR2	23.3355	8.56552e-06	0.147164	4.75638	4.66722	4.41757	4.63824	4.74694	4.85378	red
RHOH	23.3236	8.6168e-06	0.148037	5.5039	5.44361	5.14751	5.47145	5.57256	5.69246	blue
VNN3	23.3005	8.71695e-06	0.149749	4.69097	5.06109	5.93167	4.76678	4.94265	4.85129	blue
GRN	23.2624	8.88439e-06	0.152616	7.31611	7.24572	7.91921	7.38887	7.35168	7.24387	turquoise
HAL	23.2556	8.91464e-06	0.153127	5.91878	6.1646	7.13427	6.02581	6.12973	6.07251	blue
GPR44	23.2277	9.04016e-06	0.155274	5.65477	5.36435	4.56117	5.66259	5.50317	5.57834	brown
SLC9A7P1	23.1551	9.37426e-06	0.161003	2.17943	1.86947	2.47682	2.13258	1.8068	1.70664	grey
FLJ23867	23.1546	9.37646e-06	0.161031	1.71703	1.70034	2.43459	1.86466	1.76817	1.68741	blue
BCOR	23.1288	9.49819e-06	0.163112	5.20294	5.02003	4.57642	5.1271	5.18662	5.1162	black
FAM53C	23.0875	9.69635e-06	0.166506	6.68698	6.81784	7.49838	6.69743	6.76685	6.72364	blue
SLC2A3	23.0357	9.95108e-06	0.17087	7.45673	7.7712	8.41151	7.55497	7.6202	7.55823	blue
SUCLG2	23.0127	1.00661e-05	0.172835	5.09303	5.05343	4.872	4.98166	4.99919	5.1105	blue
DSE	22.975	1.02578e-05	0.176115	5.42248	5.49142	5.77177	5.42261	5.40844	5.33982	blue
NFAM1	22.9078	1.06079e-05	0.182116	8.3345	8.4227	9.13955	8.44353	8.47712	8.38964	blue
TPCN2	22.9016	1.06412e-05	0.182677	5.24623	5.3173	5.83103	5.3272	5.36432	5.25835	blue
DHRSX	22.8917	1.06937e-05	0.183569	3.77635	3.81655	4.39683	3.86785	3.90819	3.82565	blue
ADAM9	22.8815	1.07484e-05	0.184496	3.53902	3.48851	4.06228	3.51315	3.41319	3.33339	turquoise
ANO10	22.8703	1.08087e-05	0.185521	3.50658	3.62214	4.03163	3.59248	3.5585	3.49029	blue
KIF13A	22.8406	1.09706e-05	0.188288	5.6584	5.71151	6.39175	5.7323	5.67048	5.58754	blue
MANSC1	22.8213	1.10766e-05	0.190097	2.69878	2.7433	3.71707	2.87599	2.75928	2.64469	blue
RCBTB2	22.7843	1.12839e-05	0.193643	5.14285	5.17884	5.58491	5.22198	5.12559	5.10308	turquoise
MSH2	22.7817	1.12982e-05	0.193878	4.85577	4.86615	4.60514	4.77631	4.76719	4.91874	turquoise
RHOG	22.7633	1.14028e-05	0.19566	6.05613	5.97612	6.49455	6.20724	6.12428	6.03101	blue
PLXNC1	22.7591	1.14266e-05	0.196058	8.63048	8.66433	9.24592	8.71909	8.67961	8.56914	blue
NOL6	22.7564	1.14425e-05	0.196318	5.31708	5.30657	5.04346	5.29705	5.36078	5.42765	brown
CLEC4E	22.7277	1.16078e-05	0.199143	4.51854	4.64022	5.99774	4.55885	4.29409	4.18223	blue
PRCP	22.6603	1.20055e-05	0.205955	5.65252	5.69133	6.09128	5.66413	5.66074	5.59744	blue
KIF1B	22.6566	1.20278e-05	0.206326	5.56907	5.52737	6.01137	5.66797	5.65077	5.47305	blue
LAT	22.6338	1.21658e-05	0.20868	5.25896	5.25961	4.97497	5.24244	5.30818	5.42109	brown
RNF149	22.5957	1.23993e-05	0.212673	8.01023	8.17255	8.88105	8.09793	8.08889	8.03199	blue
NKAPP1	22.5939	1.2411e-05	0.212861	2.48374	2.56284	2.09251	2.56362	2.58745	2.67378	turquoise
HIP1	22.5801	1.24967e-05	0.214318	6.03821	6.0644	6.49334	6.12882	6.08444	5.95359	turquoise
SLC22A15	22.5701	1.2559e-05	0.215375	4.35106	4.48623	5.14601	4.4878	4.52228	4.41903	blue
ITPRIP	22.5691	1.25656e-05	0.215474	5.85725	5.88386	6.46461	5.98656	6.01913	5.9131	blue
RTN3	22.5644	1.25949e-05	0.215966	6.93833	6.99553	7.61495	7.00288	6.94626	6.87612	blue
S100A9	22.4833	1.31163e-05	0.224892	11.7725	11.9335	12.8952	11.7966	11.8589	11.7918	blue
NUPL1	22.4626	1.32531e-05	0.227224	6.11544	6.23829	6.71909	6.08923	6.07457	6.05099	blue
RBM19	22.4201	1.35376e-05	0.232088	5.55829	5.60908	5.29189	5.60717	5.67423	5.6928	blue
EEPD1	22.4065	1.363e-05	0.233659	5.7031	5.84339	6.4133	5.88423	5.94187	5.82468	turquoise
QSOX1	22.3941	1.37149e-05	0.235101	5.72279	5.74006	6.37056	5.75334	5.74438	5.6275	turquoise
ABCC5	22.3855	1.37734e-05	0.236091	4.97134	5.05367	5.53818	5.10133	5.09509	5.04916	blue
TNNI2	22.3456	1.40513e-05	0.240839	2.64874	2.79559	3.49265	2.74014	2.80054	2.59311	turquoise
GIT2	22.3187	1.42413e-05	0.244082	7.14477	7.14374	7.45315	7.18855	7.19248	7.15561	blue
ACOX1	22.3005	1.43719e-05	0.246306	7.2482	7.38407	7.98173	7.30553	7.29218	7.25799	blue
CR1	22.2816	1.4508e-05	0.248623	7.33252	7.34274	7.96822	7.44035	7.50284	7.3694	blue
GNS	22.216	1.49921e-05	0.256904	7.67587	7.66879	8.12706	7.6011	7.54649	7.47252	blue
LATS2	22.1946	1.51533e-05	0.259651	4.27266	4.24696	4.64867	4.31485	4.23901	4.14795	blue
IL1R2	22.1905	1.51841e-05	0.260165	5.36426	5.46213	6.82955	5.42983	5.35048	5.30204	blue
MSRA	22.1668	1.53654e-05	0.263256	2.64801	2.53606	3.04146	2.6007	2.66163	2.56821	blue
RASGRF2	22.1597	1.542e-05	0.264176	4.32197	4.35229	3.97871	4.33977	4.4598	4.50499	blue
LOXHD1	22.1468	1.55199e-05	0.265871	1.7787	1.99227	2.88804	2.12504	2.09856	1.95763	blue
PVRL1	22.1318	1.56368e-05	0.267859	2.25197	2.21845	2.7876	2.37085	2.29911	1.95835	blue
URB2	22.0945	1.59306e-05	0.272875	4.26415	4.17143	3.91957	4.19649	4.24479	4.30845	blue
ANXA11	22.0527	1.62675e-05	0.278631	7.23678	7.20736	7.67861	7.33975	7.31957	7.2364	blue
LMNB1	22.0457	1.63247e-05	0.279593	5.70211	5.81029	6.41241	5.76319	5.82892	5.75014	blue
NR6A1	22.0259	1.6487e-05	0.282357	1.51091	1.46633	2.38885	1.62041	1.5531	1.48934	blue
RNF146	21.9486	1.71366e-05	0.293464	5.05626	5.096	5.51899	5.06695	5.07798	5.05688	blue
DYRK2	21.9374	1.72329e-05	0.295097	7.20849	7.09331	6.71323	7.15439	7.1808	7.24368	blue
TLE4	21.937	1.72365e-05	0.295141	6.06199	6.05045	6.42174	6.15596	6.11463	6.04672	blue
TOR1A	21.9282	1.73118e-05	0.296413	5.13292	5.12212	5.41526	5.16082	5.12495	5.08469	blue
LOC643529	21.9002	1.75559e-05	0.300575	1.80146	1.76609	1.24365	1.8075	1.6689	1.93982	blue
ZNF281	21.8992	1.75648e-05	0.300709	5.42677	5.52433	6.20491	5.50709	5.45466	5.45956	blue
ARL11	21.8889	1.76558e-05	0.30225	5.27514	5.4179	5.93741	5.36663	5.4353	5.39225	blue
MCPH1	21.8502	1.8001e-05	0.308142	4.82835	4.80918	4.41944	4.78423	4.83349	4.84123	turquoise
KIAA0319L	21.8378	1.81125e-05	0.310032	6.14932	6.25218	6.7046	6.21481	6.26245	6.21877	blue
MTMR3	21.8318	1.81671e-05	0.310948	8.04229	8.06682	8.60881	8.08898	8.06872	7.99035	blue
FBXW2	21.8288	1.81939e-05	0.311389	6.45269	6.4631	6.74663	6.44857	6.42846	6.33631	blue
IVNS1ABP	21.7812	1.86327e-05	0.318881	7.22577	7.4442	7.92888	7.3083	7.25769	7.26668	blue
JAG1	21.7592	1.88383e-05	0.32238	2.54596	2.41508	2.80937	2.56588	2.66783	2.51603	blue
TCF7	21.7586	1.88446e-05	0.322469	6.88144	6.67348	6.19191	6.90709	7.01096	6.9862	blue
ITSN2	21.7281	1.91336e-05	0.327395	6.7268	6.76824	7.02453	6.8093	6.80912	6.74741	brown
ABCC6	21.7179	1.92317e-05	0.329054	2.2515	2.26501	2.92556	2.47513	2.42997	2.34631	blue
ZNF568	21.7174	1.9236e-05	0.329109	3.31571	3.36053	3.02486	3.31257	3.34378	3.42934	turquoise
ADARB1	21.7084	1.93228e-05	0.330575	5.25422	5.11805	4.77927	5.26935	5.37824	5.31733	blue
ST6GALNAC2	21.7055	1.93518e-05	0.33105	4.21917	4.39743	5.01604	4.40985	4.4168	4.35345	blue
PDCD11	21.6305	2.00907e-05	0.343671	5.50631	5.41759	5.13372	5.4458	5.49674	5.51547	red
MCTP2	21.616	2.0237e-05	0.346154	6.76908	7.00469	7.54097	6.91481	6.90785	6.86937	blue
OGFRL1	21.5935	2.04662e-05	0.350054	6.40877	6.50492	7.09919	6.42612	6.33869	6.28476	blue
ETS2	21.5912	2.049e-05	0.35044	5.34947	5.38462	5.9281	5.39379	5.38889	5.29702	blue
CECR6	21.5548	2.08657e-05	0.356844	3.11039	3.0698	3.67325	3.1105	3.14454	3.10216	blue
LBR	21.5457	2.09614e-05	0.358461	7.22152	7.38729	7.9857	7.29115	7.29163	7.19861	blue
GALNT3	21.5173	2.12611e-05	0.363565	3.85987	4.10149	4.54178	3.96661	3.95821	3.88583	blue
ZDHHC3	21.4981	2.14661e-05	0.367049	5.93263	5.95386	6.189	5.96832	5.98531	5.90397	blue
ABHD5	21.4919	2.15327e-05	0.368165	6.41829	6.68751	7.54717	6.49081	6.48655	6.42656	blue
SYK	21.4673	2.17984e-05	0.372688	8.04176	8.10982	8.48102	8.06252	8.0844	8.03509	blue
ALDH6A1	21.4476	2.20143e-05	0.376356	3.44172	3.39328	3.04113	3.29288	3.34056	3.42325	blue
MAP3K5	21.4282	2.22298e-05	0.380018	6.72911	6.89996	7.32659	6.78721	6.8557	6.80654	blue
PDPK1	21.4105	2.24273e-05	0.383372	6.36798	6.27271	6.61727	6.42616	6.38611	6.28023	turquoise
ZNF697	21.3852	2.27122e-05	0.38822	2.48858	2.40474	2.8249	2.57754	2.40758	2.18546	turquoise
PASK	21.3831	2.27358e-05	0.388601	4.53261	4.45134	4.10769	4.54368	4.60382	4.67059	blue
SLCO4C1	21.3784	2.279e-05	0.389503	4.27203	4.36325	4.87973	4.35366	4.07338	4.02276	turquoise
RASGRP4	21.3776	2.27987e-05	0.389629	5.85487	5.83508	6.41297	6.06726	6.01318	5.88494	blue
TMEM127	21.368	2.29083e-05	0.39148	6.4696	6.42564	6.81298	6.51173	6.48903	6.37902	blue
SPAG9	21.3496	2.31201e-05	0.395077	7.20843	7.31324	7.75826	7.26429	7.27127	7.22248	blue
UBASH3A	21.3475	2.31443e-05	0.395467	5.15476	5.0657	4.72902	5.16427	5.32112	5.34598	blue
GPR126	21.3422	2.32063e-05	0.396504	-0.59602	-0.53819	-1.15944	-1.56994	-0.759548	-0.497468	turquoise
TPD52L2	21.338	2.32551e-05	0.397313	6.77611	6.89209	7.49886	6.81542	6.86674	6.79922	blue
DAPK2	21.3368	2.32683e-05	0.397516	5.39562	5.61018	6.26848	5.58859	5.66714	5.60478	blue
ATG7	21.3294	2.33544e-05	0.398963	5.78527	5.85276	6.16889	5.8648	5.86065	5.7824	blue
TMEM55A	21.3221	2.344e-05	0.400402	5.17785	5.3213	5.92266	5.23223	5.20195	5.24385	blue
LRRK2	21.2991	2.37111e-05	0.40501	9.2926	9.44715	10.1832	9.3979	9.36268	9.31949	blue
VNN1	21.2873	2.38523e-05	0.407397	3.57303	3.80619	4.96426	3.63293	3.54028	3.48212	blue
CTSZ	21.2824	2.39098e-05	0.408356	7.09834	7.05009	7.48792	7.13448	7.10966	7.04793	turquoise
CXorf57	21.2815	2.39214e-05	0.408529	1.3926	1.53081	1.06048	1.12171	1.26147	1.54534	turquoise
PLCB2	21.2791	2.39495e-05	0.408985	8.04083	8.14697	8.53921	8.24901	8.28632	8.19737	blue
S100A8	21.2784	2.39577e-05	0.409101	9.53668	9.78251	10.7724	9.57073	9.62311	9.50684	blue
CHST11	21.2726	2.40279e-05	0.410276	7.27149	7.30913	7.78373	7.29803	7.23483	7.18848	blue
NMT2	21.2417	2.44017e-05	0.416635	4.79239	4.76106	4.41493	4.78377	4.80915	4.89856	blue
ZNF528	21.2199	2.4669e-05	0.421174	3.32315	3.42241	3.03007	3.2621	3.3426	3.44048	turquoise
CHST15	21.2123	2.47628e-05	0.42275	7.64517	7.77007	8.36289	7.7929	7.87106	7.67881	blue
RXRA	21.2069	2.48297e-05	0.423869	7.72506	7.70254	8.21664	7.79943	7.81837	7.66161	blue
LRRN1	21.194	2.49904e-05	0.426586	0.443416	0.611567	1.36755	0.656789	0.804311	0.334703	turquoise
FLJ45445	21.1809	2.51546e-05	0.429364	2.5312	2.6508	3.55624	2.99992	2.94536	2.73968	blue
GPR107	21.1662	2.53404e-05	0.43251	5.31376	5.27757	5.53045	5.38021	5.30465	5.24849	blue
GBE1	21.1657	2.5347e-05	0.432597	4.21007	4.33945	4.83316	4.25499	4.19439	4.16208	blue
CD55	21.1591	2.5431e-05	0.434005	7.12623	7.3508	8.29972	7.18426	7.23404	7.10015	blue
NAMPT	21.1308	2.57933e-05	0.440162	9.72788	10.0032	10.9766	9.79919	9.78269	9.82055	blue
TNFRSF1B	21.1245	2.58741e-05	0.441515	8.75454	8.82339	9.29793	8.79842	8.77953	8.68234	turquoise
CYB5RL	21.1214	2.59144e-05	0.442177	2.06902	2.1098	1.62892	2.06227	2.11856	2.17717	blue
STAT3	21.1107	2.60543e-05	0.444538	7.96901	8.01457	8.44253	8.0268	8.06036	7.95745	blue
GNPNAT1	21.0973	2.62291e-05	0.447494	4.04138	4.07699	3.69784	3.95582	3.97534	4.06872	blue
VDR	21.0885	2.63444e-05	0.449436	3.77353	3.84552	4.33587	3.91949	3.85514	3.82881	blue
PDK3	21.0401	2.69897e-05	0.460418	6.7575	6.77482	7.14711	6.78647	6.76892	6.68617	turquoise
ACSL1	21.0214	2.7244e-05	0.464728	8.44886	8.70374	9.86228	8.59487	8.6702	8.60711	blue
GAB2	21.0157	2.73211e-05	0.466016	6.35313	6.47755	7.21893	6.47044	6.50237	6.43836	blue
CD63	21.0075	2.74335e-05	0.467907	6.07344	6.06795	6.48136	6.10425	5.9967	5.93793	blue
VAV3	21.0062	2.74518e-05	0.468191	5.48427	5.66308	5.94846	5.56172	5.50962	5.45491	turquoise
OFD1	21.0032	2.74925e-05	0.468856	5.72397	5.82723	5.55863	5.72067	5.75594	5.8452	salmon
LILRA2	21.0015	2.75157e-05	0.469224	6.08105	6.18488	6.85555	6.191	6.1934	6.13009	blue
FAM63A	20.99	2.76748e-05	0.47191	6.30033	6.39328	6.865	6.44683	6.44858	6.42098	blue
AKAP13	20.9833	2.77671e-05	0.473457	9.45053	9.40568	9.73543	9.46038	9.43983	9.36873	blue
TMEM2	20.9592	2.81034e-05	0.479163	6.58696	6.60416	6.96715	6.64006	6.6139	6.49604	turquoise
STK40	20.9548	2.81665e-05	0.480211	6.7687	6.76938	7.25821	6.91662	6.90955	6.80367	blue
LASP1	20.9507	2.82234e-05	0.481152	8.37293	8.42272	8.85743	8.40559	8.38328	8.34269	blue
IL6R	20.9487	2.82517e-05	0.481607	8.81303	8.90805	9.46414	8.87	8.91514	8.87646	blue
PAQR8	20.933	2.84745e-05	0.485376	4.73363	4.55586	4.29245	4.66627	4.68124	4.70066	blue
OSBPL11	20.9307	2.85066e-05	0.485895	5.65789	5.69982	6.03295	5.69957	5.69223	5.61751	blue
ALOX15	20.9172	2.87004e-05	0.489169	5.2903	4.91996	3.99283	5.23886	5.149	5.17667	blue
DHRS7	20.9062	2.88592e-05	0.491848	6.14567	6.17244	6.75953	6.16634	6.06289	6.02957	blue
SQRDL	20.9018	2.89228e-05	0.492902	5.9447	6.01021	6.56841	5.88392	5.9203	5.86216	blue
HEMK1	20.8642	2.94716e-05	0.502225	5.21887	5.27684	4.97277	5.29195	5.39541	5.44759	blue
S1PR1	20.8469	2.97268e-05	0.506544	6.90279	6.81223	6.47709	6.82399	6.87131	6.95762	blue
C5AR1	20.8433	2.97806e-05	0.507431	7.27341	7.43327	8.07614	7.35834	7.32501	7.28926	blue
WWP2	20.8263	3.00348e-05	0.511732	6.58276	6.62484	7.01254	6.6791	6.72235	6.6399	blue
CD93	20.8141	3.02193e-05	0.514846	8.80018	8.81333	9.47092	8.89277	8.86095	8.80236	blue
PPFIA1	20.8123	3.02457e-05	0.515266	5.79513	5.8682	6.25343	5.84758	5.88381	5.80237	blue
SLC37A3	20.7951	3.05071e-05	0.519688	4.18246	4.38937	5.18229	4.25394	4.34714	4.31123	blue
TMEM165	20.789	3.06006e-05	0.52125	5.13132	5.13316	5.48854	5.11163	5.01909	5.00874	blue
TBC1D14	20.7655	3.09624e-05	0.527382	6.44355	6.52307	7.21804	6.51336	6.52846	6.50012	blue
GPSM3	20.7621	3.10141e-05	0.528233	6.73041	6.73904	7.20816	6.74879	6.82901	6.75824	blue
ZBP1	20.7431	3.13109e-05	0.533255	5.09678	5.33557	5.74788	5.19072	5.29265	5.27347	blue
NTNG2	20.7365	3.14147e-05	0.534992	4.44547	4.58396	5.49755	4.61741	4.71031	4.60423	blue
RAB21	20.7349	3.14391e-05	0.535377	5.60036	5.67336	6.00032	5.59452	5.522	5.56675	blue
GLIPR2	20.725	3.15959e-05	0.538015	7.04717	7.17767	7.71876	7.06572	7.04929	7.02088	blue
DIP2B	20.7216	3.16484e-05	0.538877	7.22856	7.23144	7.59057	7.2639	7.2615	7.21974	blue
PPP1R3B	20.7165	3.17292e-05	0.540222	6.53204	6.68639	7.29776	6.62276	6.69428	6.64643	blue
ATXN1	20.6807	3.23023e-05	0.549947	6.49078	6.48312	6.87794	6.52168	6.48418	6.4377	blue
PHTF1	20.6772	3.23589e-05	0.550879	3.29363	3.37386	3.85338	3.38131	3.27732	3.16493	blue
BCL2	20.674	3.24109e-05	0.55173	6.44189	6.19332	5.97176	6.29589	6.24031	6.35796	blue
FLJ33630	20.6681	3.25071e-05	0.553337	2.59128	2.60784	2.05744	2.49828	2.46862	2.66275	turquoise
SAMSN1	20.6624	3.26005e-05	0.554893	4.56062	4.67036	5.77639	4.49141	4.42614	4.3968	turquoise
PLEKHA1	20.6484	3.28292e-05	0.558753	4.97813	4.9788	4.63891	4.87875	4.84416	4.94197	blue
PLB1	20.6404	3.29605e-05	0.560955	3.75934	3.84566	4.41838	3.76901	3.89318	3.76915	blue
ARRB2	20.6043	3.35608e-05	0.571137	7.51472	7.58866	8.06745	7.59538	7.59436	7.56198	blue
CYP1B1	20.5628	3.42653e-05	0.583093	5.16298	4.95465	5.36979	5.11498	4.93258	4.71227	turquoise
VEGFA	20.5591	3.43273e-05	0.584113	2.7003	2.6649	3.14785	2.83718	2.72081	2.6324	blue
TMEM120A	20.5588	3.43333e-05	0.584181	4.61577	4.76475	5.4799	4.70928	4.70923	4.64441	blue
C2orf89	20.5471	3.45343e-05	0.587567	4.77773	4.71733	4.46374	4.85166	5.00701	5.08047	blue
LOC100506714	20.5246	3.49256e-05	0.59419	3.44829	3.61179	3.94429	3.5262	3.58708	3.46146	blue
ZNF395	20.5215	3.49802e-05	0.595083	5.60151	5.52845	5.25865	5.55707	5.68771	5.66892	blue
DDX31	20.5087	3.52032e-05	0.598842	3.65621	3.60311	3.22418	3.64722	3.70616	3.70222	blue
CEACAM4	20.4919	3.55013e-05	0.603877	5.03123	5.24556	6.3457	5.19375	5.28549	5.23631	blue
VNN2	20.4905	3.55257e-05	0.604256	8.11542	8.50202	9.43743	8.20675	8.3117	8.2267	blue
CSTA	20.4887	3.55575e-05	0.604762	4.95092	5.16545	5.91902	4.9178	4.93001	4.78102	blue
FKBP9	20.4803	3.57081e-05	0.607288	1.19023	1.15799	2.07007	1.26725	1.18558	1.15853	blue
GTF2I	20.4729	3.58406e-05	0.609506	6.87452	6.80642	7.19042	6.87658	6.84396	6.82324	magenta
PLSCR1	20.4595	3.60812e-05	0.613561	4.91426	5.10942	5.53067	4.9969	5.0166	4.96298	blue
C19orf38	20.4519	3.62179e-05	0.61585	5.73402	5.74321	6.40698	5.70952	5.68564	5.64696	turquoise
PLAC8	20.4514	3.62277e-05	0.615979	7.06648	7.04278	6.61424	6.98469	6.91593	6.96884	blue
SLED1	20.4065	3.70499e-05	0.629922	1.93721	2.25266	3.31818	2.18574	2.39874	2.1625	blue
TK2	20.3993	3.71829e-05	0.632147	5.18732	5.20387	5.54369	5.17967	5.17166	5.10122	blue
ANKRD5	20.3813	3.75199e-05	0.637839	2.26981	2.21331	1.80021	2.08667	2.20773	2.31131	blue
ZFP82	20.3641	3.78443e-05	0.643315	2.31992	2.20799	1.7485	2.10272	2.23316	2.26211	blue
IL18RAP	20.3535	3.80438e-05	0.646668	5.45051	5.75483	6.56434	5.44449	5.35907	5.28974	blue
PGD	20.3428	3.82485e-05	0.650109	6.82599	6.78443	7.36231	6.98627	6.91258	6.79311	blue
LAT2	20.3371	3.83573e-05	0.651921	7.05453	7.17824	7.80511	7.08107	7.09476	7.11685	blue
NUP50	20.3094	3.88927e-05	0.660981	7.21829	7.24191	7.62287	7.23264	7.2295	7.17878	turquoise
DCAF16	20.2831	3.9408e-05	0.6697	5.61174	5.66245	5.4596	5.54003	5.57438	5.68084	blue
CYP27A1	20.2594	3.98767e-05	0.677625	4.88518	5.00832	5.59299	4.97048	5.12365	4.99458	turquoise
TMEM14A	20.2342	4.03828e-05	0.686185	1.49181	1.35466	0.952819	1.33532	1.30869	1.53396	blue
IFRD1	20.2293	4.04827e-05	0.687841	6.55948	6.81966	7.43571	6.6473	6.7069	6.71221	blue
CSNK1D	20.2288	4.04923e-05	0.687963	5.93914	5.97918	6.45781	6.01878	6.01472	5.91347	turquoise
UBN1	20.2271	4.05257e-05	0.688491	7.41687	7.53546	8.14484	7.49337	7.53446	7.50597	blue
CAMP	20.2164	4.07449e-05	0.692174	3.25295	3.54209	4.49387	3.27609	3.34013	3.31279	blue
KIAA0748	20.203	4.10178e-05	0.69677	4.50257	4.42942	4.13949	4.55753	4.65157	4.72539	blue
ARSG	20.2007	4.10643e-05	0.697519	4.74993	4.85036	5.23702	4.77187	4.79244	4.70252	blue
KREMEN1	20.1978	4.11239e-05	0.698489	4.44557	4.58556	5.48533	4.6918	4.8329	4.70972	blue
CTBP2	20.1957	4.11675e-05	0.699189	5.67525	5.77409	6.12979	5.78116	5.66943	5.63234	blue
PSMD14	20.1915	4.12549e-05	0.700632	4.082	4.08699	3.78262	3.96006	3.91477	3.99014	blue
CDC25B	20.1895	4.12959e-05	0.701288	5.89545	5.76029	5.32388	5.93387	6.00642	5.97805	blue
ZNF790	20.1704	4.16917e-05	0.707967	2.76651	2.80445	2.43708	2.7141	2.60379	2.80315	turquoise
LOC440104	20.1512	4.20948e-05	0.714769	2.50668	2.46008	2.03459	2.457	2.63201	2.58576	blue
STX3	20.1465	4.21935e-05	0.716403	6.41915	6.54696	7.15903	6.55968	6.5687	6.47437	blue
MEFV	20.1045	4.30894e-05	0.731571	7.82255	7.91108	8.43281	7.89934	7.93098	7.85892	blue
CLEC4D	20.0995	4.3197e-05	0.733356	2.8617	2.96378	4.22465	2.89029	2.70772	2.66258	blue
RILPL2	20.099	4.32084e-05	0.733506	5.74145	5.72184	6.37495	5.72076	5.70001	5.65084	blue
PCNX	20.0919	4.33612e-05	0.736056	7.9124	7.99572	8.53545	7.96466	7.92548	7.84744	blue
LOC401431	20.0858	4.34929e-05	0.738249	2.53009	2.53449	2.24174	2.58986	2.78816	2.89888	blue
TP53INP2	20.0765	4.36969e-05	0.741667	2.68376	2.8532	3.47051	2.72873	2.73683	2.55479	blue
SLC16A9	20.0617	4.40201e-05	0.74711	-3.14764	-2.40863	-3.40118	-3.29122	-3.75443	-2.93535	grey
AGMAT	20.0388	4.45286e-05	0.755695	3.6331	3.57075	3.2454	3.50624	3.69933	3.69211	blue
METRNL	20.0379	4.45472e-05	0.755966	5.0111	5.2547	5.87292	5.12477	5.08423	4.90299	turquoise
KLF6	20.0194	4.49615e-05	0.762952	7.34302	7.2838	7.7839	7.40117	7.37226	7.25928	blue
SRPK2	20.0078	4.52232e-05	0.767347	6.52904	6.6385	6.98538	6.60359	6.54695	6.49512	blue
TBC1D1	19.9993	4.54168e-05	0.770588	6.79751	6.83891	7.25542	6.83956	6.85735	6.8149	blue
OSTF1	19.9933	4.55517e-05	0.77283	6.67675	6.79201	7.24766	6.71993	6.68508	6.67068	blue
LOC100506776	19.991	4.56044e-05	0.773678	4.41965	4.47842	3.93104	4.32838	4.31063	4.31248	blue
FOLR3	19.975	4.59712e-05	0.779855	3.8585	4.00977	5.07358	4.08071	4.15922	4.12297	turquoise
BPI	19.9733	4.60108e-05	0.780481	1.73868	1.83487	2.62143	1.76453	1.70027	1.57719	blue
F5	19.9686	4.61188e-05	0.782267	5.15313	5.10099	5.63376	5.24342	5.29966	5.06963	blue
CSNK1A1L	19.9644	4.6216e-05	0.78387	3.17045	3.41929	4.31329	3.50616	3.69353	3.5615	blue
ASB1	19.956	4.641e-05	0.787114	5.26855	5.23553	5.03813	5.28518	5.26365	5.30313	blue
SIGLEC8	19.949	4.65715e-05	0.789806	4.46354	4.2033	3.19685	4.54111	4.47993	4.51917	blue
RAB7A	19.9455	4.66548e-05	0.791173	6.07675	5.99904	6.43424	6.15585	6.10006	5.97933	blue
ACVR1B	19.9388	4.68099e-05	0.793756	4.11609	3.92626	4.31665	4.13476	3.96883	3.91688	blue
PANX2	19.9197	4.72596e-05	0.801333	3.64935	3.72842	4.58457	3.90685	3.90219	3.7146	blue
ALOX5AP	19.9187	4.72825e-05	0.801674	6.56659	6.81332	7.78668	6.56951	6.61409	6.56307	blue
SLC6A6	19.8916	4.79295e-05	0.812597	8.09098	8.11395	8.64378	8.19589	8.17915	8.09453	blue
PELI1	19.881	4.81841e-05	0.816865	7.02538	7.08325	7.878	7.06153	6.99336	6.95807	blue
BACH2	19.8759	4.83069e-05	0.818899	6.42826	6.26257	5.98687	6.39313	6.53169	6.56272	blue
SH2D1A	19.8706	4.84349e-05	0.82102	4.51721	4.52818	4.02885	4.44688	4.42772	4.48759	blue
NLRP12	19.8471	4.90064e-05	0.830659	7.13882	7.31115	7.97491	7.27619	7.36141	7.27773	blue
EXOSC10	19.8455	4.9046e-05	0.83128	5.40939	5.4032	5.17137	5.38186	5.37576	5.42387	red
ZNF781	19.8404	4.91723e-05	0.833372	1.00722	0.959704	0.373568	0.929292	0.829141	1.09597	turquoise
ST6GAL1	19.828	4.94765e-05	0.838478	7.41446	7.35479	7.05363	7.33164	7.38914	7.42328	blue
PCYT1A	19.8196	4.96865e-05	0.841987	4.8509	4.90561	5.16918	4.88804	4.89815	4.82057	blue
PROK2	19.8097	4.99317e-05	0.846093	5.16109	5.34342	6.1411	5.26296	5.35833	5.37964	blue
IRAK3	19.8001	5.01726e-05	0.850125	6.51636	6.44577	7.25276	6.50216	6.37684	6.2037	blue
ZYX	19.7856	5.05373e-05	0.856254	7.0493	7.02302	7.54674	7.23927	7.1696	7.02957	blue
TRIM25	19.7851	5.05503e-05	0.856423	7.13933	7.13504	7.62913	7.2887	7.33812	7.26452	blue
SLC36A1	19.7817	5.06368e-05	0.857838	5.05724	5.05467	5.42884	5.097	5.03259	4.97111	blue
CUX1	19.7774	5.07437e-05	0.859599	6.48956	6.41216	6.70315	6.51637	6.54708	6.39315	blue
MANBA	19.7707	5.09155e-05	0.862457	6.30715	6.35826	6.67048	6.35008	6.31872	6.30113	blue
BUB3	19.7696	5.09427e-05	0.862867	6.11254	6.11361	5.93963	6.12469	6.09321	6.1945	red
RPS6KA1	19.7668	5.10143e-05	0.864028	7.89565	7.93863	8.47782	7.94056	7.93543	7.90966	blue
PLCG1	19.761	5.11635e-05	0.866505	7.26022	7.15682	6.88485	7.28115	7.33704	7.42866	blue
ANKS1A	19.7478	5.15007e-05	0.872164	4.99503	4.92268	5.30595	5.01346	4.99369	4.92021	blue
TMEM184B	19.738	5.17556e-05	0.876429	5.06567	5.09145	5.57717	5.17727	5.09696	5.02198	blue
NCF1	19.7377	5.17627e-05	0.876498	6.48714	6.64088	7.41648	6.66373	6.69027	6.63883	blue
SYAP1	19.7339	5.18603e-05	0.878099	5.31879	5.42301	5.91769	5.25354	5.20824	5.20112	turquoise
GNG2	19.7301	5.19597e-05	0.87973	6.41574	6.55892	6.94254	6.45136	6.37945	6.32709	turquoise
CNPY3	19.7206	5.22063e-05	0.883853	6.87792	6.94296	7.45832	6.92415	6.93374	6.89661	turquoise
ATP6V1B2	19.7187	5.2257e-05	0.884658	7.98	8.02768	8.5501	7.99361	7.95406	7.91452	blue
PDZD8	19.7124	5.24211e-05	0.887385	5.5402	5.57383	6.0621	5.64468	5.5778	5.57266	blue
PDXK	19.6842	5.31651e-05	0.899926	6.06172	5.95097	6.39894	6.108	6.04218	5.96732	turquoise
KIAA0513	19.6775	5.33449e-05	0.902916	8.03711	8.08569	8.71225	8.10462	8.12293	8.02519	blue
KIF1C	19.6757	5.33913e-05	0.903648	5.26745	5.22171	5.55505	5.26089	5.264	5.21527	turquoise
RASSF2	19.6589	5.38411e-05	0.911207	9.49017	9.5881	10.1594	9.51287	9.51672	9.4758	blue
ARSD	19.6523	5.40207e-05	0.914193	4.46909	4.4675	4.69089	4.38429	4.36741	4.28108	turquoise
TFE3	19.6323	5.45619e-05	0.923297	5.87289	5.92827	6.4052	6.01069	5.96446	5.92064	blue
TUBA4A	19.6179	5.49587e-05	0.929955	5.97436	5.92456	6.62219	6.02683	5.96974	5.93055	turquoise
SEMA4A	19.613	5.50911e-05	0.932141	6.43118	6.38377	6.84634	6.49496	6.41954	6.2825	blue
DDB2	19.6128	5.50986e-05	0.932213	3.70892	3.74853	3.4862	3.62902	3.75266	3.77935	blue
CAMKK2	19.6014	5.54126e-05	0.93747	6.47647	6.44813	6.85675	6.54746	6.53498	6.41771	blue
PHF12	19.5989	5.54831e-05	0.938607	4.92543	4.94165	5.29733	5.06935	5.10047	4.97386	blue
IL18R1	19.5838	5.5902e-05	0.945638	4.33503	4.55897	5.35602	4.43791	4.35707	4.25729	blue
HCLS1	19.5781	5.60632e-05	0.948309	7.81721	7.81516	8.3589	7.85057	7.84239	7.78867	blue
TM6SF1	19.5542	5.67362e-05	0.959636	4.2441	4.29857	4.88754	4.33982	4.17294	4.20193	blue
CAB39	19.533	5.73409e-05	0.969807	7.34281	7.37439	7.82341	7.37658	7.29661	7.29217	blue
SCML4	19.5295	5.7442e-05	0.971459	5.52087	5.41624	5.305	5.46655	5.48194	5.56028	turquoise
HSDL2	19.5256	5.75541e-05	0.973298	5.15833	5.27814	5.76319	5.22318	5.18087	5.12625	blue
DCAF4	19.5166	5.78122e-05	0.977604	2.58425	2.53181	2.26175	2.51229	2.59139	2.71862	blue
HLA-DOA	19.5106	5.79863e-05	0.98049	5.15548	5.183	4.8851	5.05419	5.27217	5.27391	blue
SIPA1L2	19.5088	5.8039e-05	0.981324	4.54644	4.559	5.30713	4.6392	4.51482	4.37822	blue
ARF3	19.5063	5.81125e-05	0.982508	6.6876	6.71234	7.01143	6.70727	6.65272	6.64305	blue
RGL3	19.5047	5.81577e-05	0.983213	-1.61745	-0.966915	0.297153	-1.38265	-0.875438	-1.1691	blue
SFT2D1	19.492	5.8528e-05	0.989415	3.51099	3.67465	4.02491	3.61444	3.48324	3.52757	blue
ABR	19.4792	5.89047e-05	0.995726	6.90441	6.90151	7.17811	6.99653	6.98236	6.88034	turquoise
HIF1A	19.4762	5.89912e-05	0.997128	7.27295	7.41638	7.89541	7.3332	7.27141	7.18446	blue
SPINT1	19.458	5.95311e-05	1	3.45372	3.46552	4.01615	3.48801	3.45607	3.37679	blue
TSHZ3	19.4311	6.03377e-05	1	3.04359	3.02361	3.56868	3.14591	3.00938	2.92335	blue
FAM190A	19.4184	6.07212e-05	1	1.76627	1.92471	1.50743	1.85842	1.92671	2.16238	turquoise
UHRF1BP1L	19.4152	6.08205e-05	1	6.06081	6.18319	6.54881	6.11651	6.04976	6.00157	blue
ABHD2	19.4017	6.12307e-05	1	8.45879	8.46132	8.90547	8.51729	8.48886	8.42671	blue
DOCK5	19.3988	6.13205e-05	1	7.4913	7.60941	8.16901	7.63986	7.69941	7.56929	blue
NRBF2	19.3793	6.19204e-05	1	6.24149	6.39315	7.04796	6.26879	6.32058	6.32139	blue
TMEM50B	19.3708	6.21837e-05	1	5.20345	5.28296	5.01814	5.16057	5.19581	5.26455	turquoise
LOC100130357	19.3654	6.23515e-05	1	1.51735	1.74052	2.31001	1.68004	1.68192	1.52032	blue
HEXB	19.3615	6.2475e-05	1	5.53314	5.53526	5.96833	5.51061	5.47355	5.40059	black
GMIP	19.3559	6.26498e-05	1	7.08703	7.12715	7.65717	7.28858	7.31814	7.19372	turquoise
TCERG1	19.3416	6.30984e-05	1	5.21136	5.20304	4.92402	5.14676	5.08561	5.19584	turquoise
RORA	19.336	6.32773e-05	1	6.77262	6.79781	6.32457	6.72511	6.60534	6.68897	turquoise
KIAA0247	19.3323	6.33922e-05	1	6.95953	6.90626	7.29827	7.03239	6.98267	6.86181	blue
TM9SF2	19.3322	6.33955e-05	1	7.2931	7.38973	7.87913	7.28179	7.20864	7.23569	blue
C10orf46	19.3242	6.36491e-05	1	6.82158	6.88397	7.35747	6.83197	6.80841	6.75794	blue
TLR4	19.2686	6.54446e-05	1	7.80996	7.98746	8.75303	7.8795	7.84408	7.79067	blue
ECHDC3	19.2553	6.58828e-05	1	1.83886	1.87842	3.46056	1.8835	1.82815	1.73002	blue
IL5RA	19.2471	6.61539e-05	1	5.62829	5.2824	4.43713	5.52129	5.41164	5.40531	brown
RFWD2	19.228	6.67873e-05	1	6.66238	6.79416	7.22416	6.7803	6.7791	6.75082	blue
MICAL3	19.174	6.86149e-05	1	5.20559	5.14298	4.85767	5.21311	5.34639	5.27956	blue
FAM120A	19.172	6.8683e-05	1	7.34237	7.2969	7.57428	7.40954	7.38417	7.31322	blue
LILRB3	19.1671	6.88516e-05	1	6.63966	6.77399	7.4406	6.78033	6.79538	6.70294	blue
SNRK	19.1565	6.92179e-05	1	7.80974	7.8737	8.22452	7.84473	7.83423	7.80952	blue
LOC100506334	19.1513	6.93976e-05	1	3.95299	3.88574	3.5224	3.98593	4.11573	4.08943	blue
RBM47	19.1497	6.94525e-05	1	6.59798	6.64395	7.31125	6.70781	6.72119	6.62288	blue
DGAT2	19.1341	6.99989e-05	1	6.39752	6.59906	7.39899	6.49881	6.55281	6.51498	blue
MARK2	19.1216	7.04356e-05	1	5.92951	5.86838	6.21574	6.04318	6.04015	5.89111	turquoise
RFX5	19.1183	7.05543e-05	1	6.05594	6.22242	5.85017	6.02946	6.06329	6.15723	turquoise
TMEM91	19.1176	7.05759e-05	1	4.63252	4.8239	5.63624	4.81086	4.75887	4.7852	blue
RAF1	19.117	7.05994e-05	1	7.8025	7.98104	8.49823	7.87342	7.93395	7.91352	blue
DENND1A	19.1082	7.09102e-05	1	5.08248	5.06841	5.30771	5.13812	5.16739	5.11013	blue
PDLIM7	19.0896	7.15741e-05	1	5.19713	5.3023	5.99276	5.42177	5.35056	5.24768	blue
C16orf58	19.0567	7.27612e-05	1	4.45918	4.50873	4.22353	4.45416	4.53787	4.62928	turquoise
TMX4	19.0453	7.31746e-05	1	4.74783	4.68462	5.17367	4.82003	4.73538	4.59425	turquoise
KLHL2	19.0382	7.34372e-05	1	4.54088	4.61002	5.30685	4.64008	4.51551	4.50291	blue
HIATL1	19.0234	7.39817e-05	1	5.56015	5.61649	6.03722	5.5834	5.53156	5.44463	turquoise
LAMP2	19.0193	7.41337e-05	1	7.49477	7.5888	8.13492	7.54379	7.46426	7.45616	blue
CUEDC1	18.9696	7.59976e-05	1	2.62326	2.66333	3.32851	2.81345	2.76163	2.69958	turquoise
USP10	18.9636	7.62279e-05	1	6.23727	6.38866	7.15356	6.22627	6.21893	6.24784	blue
TECPR2	18.9627	7.62607e-05	1	6.87779	6.96129	7.54532	7.03205	7.10293	7.01753	blue
URGCP	18.9574	7.64639e-05	1	4.68466	4.58215	4.39937	4.5697	4.66858	4.74267	brown
IER3	18.9509	7.67136e-05	1	3.61684	3.94989	4.44235	3.66045	3.59412	3.40235	blue
SRPK1	18.9492	7.67763e-05	1	5.57523	5.64465	6.31304	5.65225	5.65231	5.60848	turquoise
AIM1	18.9459	7.6903e-05	1	7.02719	7.03414	7.35468	6.95825	6.99304	6.9582	turquoise
ASPRV1	18.9414	7.70758e-05	1	3.851	4.01128	4.66401	3.99845	4.10081	4.00167	blue
IL10RB	18.9414	7.70786e-05	1	6.02844	6.12499	6.56948	6.07443	6.04056	6.00113	blue
ACSL3	18.9358	7.72921e-05	1	5.1668	5.20713	5.7797	5.1203	5.17711	5.13448	blue
UGGT1	18.9208	7.78752e-05	1	6.95833	6.91881	7.07712	6.96343	6.9249	6.8391	turquoise
HLX	18.9149	7.81053e-05	1	5.11541	5.20424	6.25218	5.19025	5.23076	5.29107	turquoise
DIS3L2	18.8872	7.91954e-05	1	4.30728	4.33555	4.08018	4.35378	4.42954	4.48282	blue
PRDM10	18.8742	7.97132e-05	1	4.08713	4.05085	4.33219	4.18206	4.10114	4.05433	blue
CCNJL	18.873	7.97592e-05	1	4.58978	4.67332	5.35674	4.77931	4.78862	4.65279	blue
BCL11B	18.864	8.01178e-05	1	7.47366	7.2684	6.95121	7.40385	7.47099	7.50024	blue
EBF1	18.8615	8.02176e-05	1	3.39724	3.46312	3.1225	3.35491	3.53479	3.60553	green
MMP25	18.8409	8.10504e-05	1	7.84956	7.98557	8.7623	8.02747	8.0724	7.98057	blue
ESYT1	18.8314	8.14337e-05	1	8.15619	8.0331	7.68427	8.09457	8.13459	8.1716	blue
PIK3R5	18.8241	8.1733e-05	1	7.90245	7.9778	8.39868	7.98299	7.96737	7.92982	blue
PCYOX1L	18.8228	8.17845e-05	1	4.10414	4.09294	3.91893	4.11984	4.11438	4.2391	blue
LRG1	18.8171	8.20197e-05	1	5.91621	6.23603	7.02761	6.10325	6.22789	6.04209	blue
ZNF792	18.8144	8.21297e-05	1	4.89506	4.90189	4.63621	4.85188	4.94906	4.99977	blue
SNN	18.8131	8.21853e-05	1	7.52835	7.6419	8.21236	7.55498	7.51401	7.47084	blue
LOC100506779	18.792	8.30563e-05	1	4.94601	4.98206	4.79984	4.95147	4.93585	5.04591	blue
SPTLC2	18.7776	8.36566e-05	1	7.17586	7.15944	7.72691	7.1377	7.07676	7.03733	blue
KLHL8	18.7755	8.37431e-05	1	4.79754	4.77427	5.47969	4.75117	4.66919	4.60736	turquoise
GEMIN5	18.7726	8.38672e-05	1	4.52117	4.4763	4.16079	4.42183	4.46799	4.51087	blue
MAGEH1	18.7597	8.4407e-05	1	3.38298	3.33653	3.08701	3.21913	3.31972	3.42862	blue
SMCHD1	18.7554	8.45915e-05	1	9.55709	9.65744	10.2233	9.63607	9.54317	9.54123	blue
S100A6	18.7446	8.50469e-05	1	8.78987	8.83324	9.53934	8.77765	8.76872	8.69772	blue
C9orf25	18.7439	8.50769e-05	1	3.60596	3.72798	3.97538	3.74657	3.74095	3.63527	turquoise
ALKBH2	18.7407	8.52118e-05	1	2.29128	2.42818	2.125	2.14034	2.28464	2.51188	brown
PDSS2	18.7383	8.53168e-05	1	3.49521	3.56897	3.31653	3.50424	3.50436	3.58881	blue
MGAM	18.7159	8.62783e-05	1	7.13052	7.3623	8.30402	7.28176	7.37742	7.28626	blue
AATK	18.7154	8.62982e-05	1	5.99728	6.20354	7.05408	6.15451	6.23347	6.08321	blue
RP2	18.7008	8.69295e-05	1	6.09868	6.17553	6.64732	6.10701	6.03119	6.03693	blue
PPP3CA	18.6919	8.73179e-05	1	6.53044	6.57689	7.00183	6.56432	6.5208	6.47699	blue
ATG2A	18.6855	8.75972e-05	1	6.69425	6.99502	7.7229	6.87281	6.99063	6.80847	turquoise
STEAP4	18.679	8.78823e-05	1	7.09904	7.34909	7.90515	7.2602	7.31881	7.2897	blue
C1orf38	18.6748	8.80703e-05	1	8.30852	8.43775	8.95639	8.36861	8.34389	8.26383	blue
HK2	18.6746	8.80783e-05	1	6.57352	6.4324	6.9611	6.65096	6.61226	6.55058	blue
ZNF202	18.669	8.83228e-05	1	3.44756	3.38277	3.17736	3.3916	3.46547	3.60604	red
KIAA0232	18.6609	8.86837e-05	1	6.33235	6.3998	6.80935	6.40252	6.39549	6.26347	turquoise
GPR114	18.6326	8.99478e-05	1	5.5523	5.40117	4.6765	5.58531	5.41285	5.39545	blue
LPCAT1	18.619	9.05596e-05	1	6.76195	6.87313	7.33719	6.83791	6.75146	6.6555	turquoise
RGL4	18.619	9.0561e-05	1	4.88596	5.06233	5.47703	4.99373	5.02369	5.01792	blue
MLKL	18.618	9.06072e-05	1	5.95161	5.97803	6.32524	6.01253	5.97094	5.95908	blue
SLC25A44	18.6156	9.07131e-05	1	4.70428	4.72258	5.12881	4.77574	4.78285	4.68279	blue
LOC100132707	18.6118	9.08879e-05	1	2.5446	2.72136	2.43212	2.53464	2.64242	2.77432	red
OSBPL2	18.5961	9.16015e-05	1	6.27127	6.39519	6.86934	6.34212	6.36931	6.32635	blue
BRI3	18.588	9.19753e-05	1	5.00355	5.05316	5.64546	5.02771	5.04816	5.02319	blue
TNFSF13B	18.5692	9.28442e-05	1	5.86139	5.98793	6.53779	5.88349	5.87758	5.83811	turquoise
SMPD3	18.5491	9.37798e-05	1	6.36833	6.09984	5.31471	6.453	6.41215	6.38405	blue
RALB	18.5427	9.40823e-05	1	5.99748	6.07955	6.77313	6.04131	6.02046	5.96925	blue
SYT2	18.5365	9.43748e-05	1	2.72384	2.79379	3.36811	2.99743	3.08774	2.88284	blue
ATP11A	18.5346	9.44634e-05	1	6.03527	5.88947	6.22524	6.13084	6.12723	5.8796	greenyellow
PPM1D	18.5196	9.51734e-05	1	4.60659	4.63001	4.95832	4.58913	4.57554	4.55547	blue
DKFZp761E198	18.5157	9.53607e-05	1	6.47709	6.60309	7.25543	6.68084	6.70421	6.62033	blue
RAB20	18.4912	9.65374e-05	1	3.58557	3.83342	4.33545	3.60242	3.65188	3.37266	blue
SLC23A2	18.4715	9.74896e-05	1	5.60405	5.64614	5.84393	5.6342	5.65509	5.59237	blue
TRAF5	18.4574	9.81821e-05	1	5.38425	5.4176	5.00262	5.33758	5.43493	5.43291	blue
PRSS35	18.4436	9.88616e-05	1	-0.879837	-0.765279	-2.02012	-0.947333	-0.951771	-0.786643	grey
HOMER3	18.4419	9.89458e-05	1	3.36233	3.37706	4.01285	3.45779	3.44808	3.27525	turquoise
ZBTB9	18.4418	9.89502e-05	1	3.12669	3.06307	2.85701	3.03804	2.99467	3.1541	red
RNPEP	18.4387	9.91052e-05	1	5.12697	5.10634	5.371	5.09607	5.11781	5.02362	turquoise
RTN2	18.4298	9.95426e-05	1	1.49294	1.72697	2.24235	1.69807	1.80228	1.60433	turquoise
AGTRAP	18.4201	0.000100029	1	6.20497	6.2309	6.85096	6.22536	6.2107	6.14029	turquoise
CSAD	18.4122	0.000100423	1	4.65726	4.81731	5.34081	4.84254	4.88062	4.84969	blue
SIGLEC12	18.4028	0.000100899	1	-1.50041	-1.29607	-0.616065	-0.97823	-1.17288	-2.01229	blue
MSRB2	18.3891	0.000101593	1	2.84856	3.03253	3.77587	2.73536	2.91637	2.84301	blue
PPP1R3D	18.38	0.000102053	1	5.05511	5.12151	5.58145	5.12257	5.07656	5.09048	blue
RAB11FIP1	18.3723	0.000102449	1	8.64831	8.78748	9.16874	8.72774	8.70371	8.64005	blue
KIF3C	18.3717	0.000102479	1	2.68687	2.73966	3.26376	2.8294	2.80593	2.69229	blue
STXBP2	18.361	0.00010303	1	5.90969	5.77984	6.17498	6.00003	5.97243	5.80737	turquoise
SIRPB2	18.3581	0.000103178	1	6.07273	6.12602	6.73278	6.17758	6.09212	6.04449	blue
CASP9	18.3529	0.000103447	1	3.1525	3.21829	3.54662	3.24789	3.2473	3.16503	blue
SIGLEC9	18.3351	0.000104374	1	5.39505	5.45433	5.93337	5.54361	5.50428	5.4551	blue
NSUN7	18.3258	0.000104858	1	2.53918	2.60856	3.39186	2.62833	2.57314	2.53255	blue
FLOT1	18.3223	0.000105042	1	5.95568	6.07648	6.66428	6.04454	6.14377	6.05576	blue
MAST4	18.3118	0.000105597	1	4.77414	4.7778	4.46526	4.78626	4.82794	4.84773	blue
GGT1	18.3096	0.000105712	1	2.91594	3.11236	3.62488	3.06365	3.06044	2.9343	turquoise
IL1R1	18.2776	0.000107414	1	2.94534	3.16107	3.80373	3.13701	3.18754	2.94598	blue
CFP	18.2749	0.000107559	1	7.6463	7.77363	8.46679	7.66866	7.75362	7.67395	turquoise
SEL1L	18.2737	0.000107624	1	7.1017	7.10658	7.39082	7.1235	7.02505	7.01511	blue
TGM3	18.2734	0.000107643	1	1.24173	1.76055	2.75263	1.40668	1.55427	1.42633	blue
P2RX1	18.2724	0.000107694	1	5.4857	5.65253	6.17652	5.6395	5.67355	5.63243	turquoise
SPTBN1	18.2685	0.000107908	1	8.29435	8.20965	7.94295	8.31157	8.42666	8.4491	blue
DENND2D	18.2671	0.000107982	1	6.82649	6.81157	6.4938	6.77289	6.7768	6.84792	red
MAN2A2	18.2544	0.000108669	1	7.00529	7.02336	7.53964	7.06177	7.06035	6.96391	blue
NLRC4	18.2539	0.000108697	1	4.97626	5.05281	5.66722	4.97318	4.96809	4.78758	blue
PPP2R5A	18.2526	0.000108768	1	6.74173	6.87181	7.38338	6.72942	6.65713	6.68333	blue
RFFL	18.2353	0.000109712	1	4.2063	4.19596	4.60914	4.28548	4.3174	4.21769	blue
ALOX5	18.2257	0.000110242	1	8.1227	8.24207	8.90742	8.25445	8.3053	8.26172	blue
FCN1	18.1839	0.000112568	1	9.32587	9.31923	9.95968	9.25794	9.26336	9.2183	turquoise
NOL9	18.1829	0.000112625	1	5.57781	5.53219	5.24601	5.49978	5.53946	5.60427	blue
URB1	18.1773	0.000112938	1	5.71361	5.62029	5.34768	5.6657	5.76411	5.74573	blue
CNR2	18.1766	0.000112982	1	3.99858	3.95971	3.38572	3.98983	4.01401	4.05209	blue
C12orf65	18.1701	0.000113346	1	3.83781	3.808	3.53477	3.71544	3.75348	3.82617	blue
ADPGK	18.1577	0.000114054	1	6.20644	6.32605	6.52901	6.21068	6.23616	6.22437	blue
NFYC	18.1528	0.000114333	1	4.86553	4.88172	5.13195	4.93997	4.99632	4.90928	blue
MTMR6	18.1513	0.000114418	1	5.69356	5.77021	6.1736	5.67533	5.59983	5.60484	blue
TET3	18.1389	0.000115131	1	6.86265	6.70145	6.93037	6.87667	6.84872	6.6992	greenyellow
HPS4	18.1368	0.000115251	1	4.66439	4.63798	4.44477	4.6758	4.74914	4.74362	blue
CCDC69	18.1242	0.00011598	1	7.01931	7.0261	7.25784	7.00408	7.01674	6.97913	blue
PICALM	18.1061	0.000117031	1	8.63762	8.71005	9.03808	8.69667	8.68206	8.62336	blue
RGS2	18.0906	0.000117947	1	8.47304	8.83145	9.55394	8.52934	8.53727	8.44489	blue
LILRB2	18.0897	0.000117999	1	6.69121	6.84149	7.32785	6.82024	6.8371	6.73985	blue
ARL8A	18.0845	0.000118305	1	4.43454	4.50137	4.94057	4.53933	4.4985	4.42539	turquoise
SRGN	18.0761	0.000118803	1	9.57562	9.84867	10.6452	9.53439	9.55828	9.51998	blue
SRA1	18.0755	0.000118838	1	4.67111	4.81029	5.18184	4.72331	4.73774	4.69751	blue
VCP	18.0631	0.00011958	1	7.31373	7.32941	7.61144	7.28839	7.32898	7.2831	turquoise
PPM1M	18.0519	0.000120249	1	5.74334	5.76262	6.08311	5.84228	5.85534	5.80927	turquoise
RCOR1	18.0509	0.00012031	1	5.90599	5.88909	6.22451	5.97923	5.94205	5.80448	turquoise
CSF3R	18.0269	0.00012176	1	9.93889	10.1525	10.9064	10.1159	10.1846	10.1851	blue
PTGFRN	18.0233	0.000121983	1	1.30933	1.00426	0.567336	1.03246	1.16937	1.46693	blue
KDM2A	18.017	0.000122362	1	7.47877	7.46262	7.64969	7.54626	7.54998	7.49591	blue
FKBP1A	18.0077	0.000122938	1	5.60039	5.53743	5.84363	5.57841	5.59971	5.48805	blue
MKNK1	18.0046	0.000123125	1	5.56543	5.60626	6.08088	5.63955	5.5841	5.54158	blue
NPL	17.9847	0.000124357	1	5.76927	5.91864	6.46029	5.79018	5.78147	5.72157	blue
LRP3	17.9826	0.000124487	1	2.73728	2.70068	3.60034	2.82764	2.61874	2.52316	turquoise
PRKAR1A	17.9815	0.000124557	1	8.29273	8.45451	8.91315	8.30825	8.31323	8.27291	blue
BIN2	17.9767	0.000124853	1	7.61939	7.73313	8.12257	7.68447	7.62756	7.67323	blue
DGKE	17.9703	0.000125256	1	4.73942	4.7757	4.41229	4.69696	4.72578	4.76496	turquoise
POR	17.9512	0.000126455	1	5.00406	5.04086	5.59128	5.11619	5.17407	5.04872	turquoise
ACOT9	17.9503	0.000126514	1	4.6586	4.69223	5.06474	4.73758	4.70653	4.70147	turquoise
RIN3	17.9396	0.000127193	1	5.77924	5.66531	6.14493	5.97297	5.88025	5.68273	turquoise
FASLG	17.9394	0.000127208	1	2.04193	2.19383	1.50332	2.05971	1.50178	1.59614	purple
PREX1	17.9363	0.000127403	1	9.81579	9.9156	10.5202	9.90697	9.89788	9.83418	blue
FLNB	17.9283	0.000127912	1	6.82563	6.66993	6.47107	6.78935	6.89312	6.91749	blue
WSB1	17.9278	0.000127947	1	6.9603	7.11772	7.49446	7.01608	6.99309	6.9974	blue
MAML3	17.9265	0.000128029	1	5.6275	5.59208	5.95838	5.74058	5.7185	5.60805	blue
SERPINA1	17.9245	0.000128161	1	7.73681	7.77107	8.32151	7.84333	7.81154	7.75797	blue
APOBEC3A	17.9148	0.000128781	1	6.38255	6.71497	7.49243	6.49943	6.60516	6.63127	blue
TMEM170B	17.9108	0.000129039	1	5.31035	5.21957	5.66911	5.26192	5.07334	4.92486	turquoise
FMNL1	17.8989	0.000129808	1	8.09995	8.09957	8.50923	8.25851	8.26502	8.13028	blue
UBE2G2	17.8975	0.000129897	1	5.854	5.8045	5.59245	5.81227	5.86141	5.84639	blue
PPM1H	17.8945	0.000130098	1	2.73559	2.79152	3.24422	2.76808	2.62715	2.56676	blue
INPP5D	17.8908	0.000130332	1	7.85279	7.84726	8.14362	7.91038	7.86591	7.80383	turquoise
TBL1X	17.8839	0.000130783	1	5.51946	5.41765	5.78521	5.60467	5.57415	5.40422	blue
CD28	17.8697	0.000131716	1	6.46159	6.43896	6.0262	6.39671	6.52371	6.57686	blue
MTMR14	17.8669	0.000131899	1	6.03295	6.15602	6.37332	6.08213	6.09287	6.08062	turquoise
OPLAH	17.8578	0.000132505	1	2.95813	3.17459	4.14442	3.07707	3.17449	3.07748	turquoise
DHTKD1	17.8534	0.000132799	1	5.72244	5.83371	6.11642	5.78363	5.80519	5.79441	blue
MAP3K3	17.8265	0.000134596	1	7.69284	7.74295	8.21658	7.74052	7.71557	7.67253	blue
CEP63	17.8239	0.000134767	1	5.30311	5.41127	5.80265	5.35202	5.38269	5.31821	blue
NCF4	17.8101	0.000135703	1	7.29791	7.50839	8.21354	7.48617	7.57119	7.52626	blue
FOS	17.7849	0.000137423	1	6.43199	7.02575	7.74701	6.57052	6.48248	6.42464	blue
ABHD3	17.7817	0.000137643	1	5.27023	5.48788	5.89341	5.35357	5.37487	5.40033	blue
ARFIP1	17.7717	0.000138331	1	5.03499	5.12175	5.47236	5.04329	4.93711	5.01852	blue
PDP2	17.768	0.000138587	1	3.16453	3.07632	2.71114	3.06732	3.10216	3.15647	blue
CTSD	17.756	0.000139424	1	7.75062	7.78598	8.39426	7.81076	7.80207	7.72319	turquoise
C1orf183	17.7447	0.000140212	1	6.5302	6.69122	7.35158	6.69871	6.68619	6.61111	blue
CTBS	17.7365	0.000140786	1	5.31489	5.40846	5.8577	5.30446	5.3112	5.23298	blue
TNFRSF1A	17.7315	0.000141139	1	7.35603	7.42211	7.93457	7.46508	7.46934	7.42064	blue
NARS2	17.726	0.000141527	1	3.82013	3.88998	3.60169	3.85154	3.87413	3.97885	blue
CXCL16	17.7228	0.000141757	1	3.44643	3.67749	4.21842	3.54583	3.57891	3.38557	blue
GORASP1	17.6998	0.000143396	1	4.56725	4.56996	4.77911	4.62256	4.65451	4.58179	turquoise
ABTB1	17.6991	0.000143445	1	7.13665	7.19298	7.84334	7.30849	7.35162	7.21143	blue
NRD1	17.6772	0.000145027	1	6.7489	6.83294	7.1619	6.8365	6.83668	6.76777	turquoise
ZNF548	17.6744	0.000145231	1	4.49447	4.53903	4.2358	4.45623	4.50604	4.57783	turquoise
GPR141	17.6667	0.000145791	1	2.50461	2.80134	3.48587	2.61892	2.52524	2.39222	turquoise
WNT5B	17.6652	0.000145899	1	0.146886	-0.0654854	0.800586	-0.0323539	0.289165	-0.046772	turquoise
LOC100131176	17.6567	0.00014652	1	1.21421	1.4415	0.933539	1.07127	1.24422	1.40916	green
SOD2	17.6561	0.000146566	1	9.38352	9.52254	10.077	9.49396	9.51032	9.48483	blue
SDHB	17.6541	0.000146709	1	5.47385	5.53376	5.89312	5.44303	5.47618	5.44261	turquoise
IFNGR1	17.647	0.000147235	1	7.22791	7.30018	8.03175	7.21726	7.09944	7.12541	blue
MARS2	17.6459	0.000147315	1	3.84415	3.74526	3.51904	3.79627	3.75878	3.89049	blue
RNF145	17.632	0.000148343	1	5.15463	5.17346	5.47592	5.22206	5.22334	5.11062	turquoise
RALGAPA2	17.6024	0.000150554	1	6.68782	6.71157	7.02334	6.82907	6.85564	6.72795	blue
RASSF5	17.581	0.000152174	1	8.15488	8.16177	8.40122	8.18996	8.16566	8.11807	turquoise
EIF2C3	17.5783	0.000152379	1	5.13305	5.2143	5.40988	5.2192	5.22859	5.15799	brown
SH3BP5L	17.5662	0.000153303	1	6.3474	6.49788	7.07773	6.4614	6.4958	6.46693	blue
ORAI2	17.5553	0.000154139	1	7.63394	7.73537	8.30699	7.73243	7.79703	7.72214	turquoise
SLCO3A1	17.5533	0.000154296	1	5.76091	5.74368	6.07205	5.90132	5.88266	5.7614	blue
CLTCL1	17.5494	0.000154594	1	2.66982	2.72788	3.34178	2.68508	2.68392	2.64296	blue
SLA	17.5409	0.000155257	1	7.9694	8.1301	8.93961	8.00336	8.00213	7.94144	blue
SUMO1P1	17.5386	0.000155435	1	1.35898	1.81796	2.57573	1.60864	1.62795	1.57476	blue
ADCY4	17.5327	0.00015589	1	2.18491	2.32013	2.90519	2.48158	2.44364	2.28331	blue
SLC11A1	17.5183	0.000157016	1	7.90808	8.10709	9.06599	8.0201	8.04897	8.00945	blue
NMNAT1	17.5113	0.000157572	1	3.59946	3.62543	4.11133	3.60406	3.51457	3.52548	blue
RAB24	17.5007	0.000158407	1	5.69136	5.90185	6.46493	5.88473	5.90282	5.93835	blue
SULT1A2	17.4968	0.000158712	1	0.360799	0.618568	1.42351	0.496868	0.49872	0.515131	pink
CMTM7	17.4704	0.00016082	1	3.63313	3.50757	3.90475	3.63451	3.5736	3.50939	blue
ITGAX	17.4343	0.000163756	1	8.86593	8.92463	9.4601	9.01841	9.00601	8.90188	blue
HCG27	17.428	0.000164267	1	5.33464	5.49094	6.18694	5.5045	5.5057	5.48354	blue
UBXN2B	17.416	0.00016526	1	5.50965	5.54165	6.14714	5.59076	5.50749	5.47264	blue
THBS1	17.3829	0.000168016	1	6.75392	6.87446	7.76755	6.7721	6.78649	6.68515	blue
TKT	17.3721	0.000168927	1	8.87312	8.95076	9.62137	8.93089	8.95706	8.92328	blue
TACC1	17.3557	0.000170318	1	7.77184	7.84549	8.10371	7.77208	7.72584	7.68967	turquoise
DNAJC3	17.3432	0.000171385	1	6.89032	6.92117	7.33714	6.91834	6.83085	6.8237	blue
LILRA6	17.3373	0.000171895	1	5.73536	5.96234	6.53748	5.94438	5.97266	5.87602	blue
SMAD3	17.3337	0.000172201	1	5.45466	5.3848	4.91333	5.49618	5.45513	5.4757	turquoise
DDX11L9	17.3335	0.000172219	1	-2.61872	-3.2172	-2.42162	-3.19626	-2.13421	-2.55611	grey
C10orf54	17.3243	0.000173009	1	9.80208	9.84343	10.5356	9.87047	9.85053	9.75453	blue
HRH4	17.3212	0.000173277	1	3.87753	3.65798	2.87129	3.81349	3.70754	3.80781	brown
MYO5A	17.3208	0.000173313	1	6.70026	6.69427	7.00834	6.74119	6.73696	6.63509	turquoise
PLIN4	17.3105	0.000174213	1	4.52214	4.75415	5.57966	4.79439	4.97706	4.88744	blue
KIAA0664L3	17.3095	0.000174296	1	3.51634	3.54231	3.13156	3.61628	3.70852	3.73404	black
C10orf26	17.3089	0.000174348	1	6.0073	5.93118	6.21053	6.01649	6.01586	5.90903	turquoise
IQGAP1	17.3063	0.000174572	1	8.76282	8.69687	9.0259	8.82715	8.75081	8.59755	blue
CHMP7	17.2872	0.000176255	1	7.35134	7.34159	7.19508	7.32407	7.46028	7.54776	brown
KLHL3	17.2857	0.000176385	1	3.38867	3.37808	2.83121	3.53372	3.59315	3.57607	blue
TREML2	17.2831	0.000176615	1	5.95088	6.01079	6.58935	6.05018	6.05489	6.02502	blue
DGCR8	17.2759	0.000177248	1	4.94159	4.92059	4.67946	4.98148	4.97261	4.97803	turquoise
REPS1	17.2652	0.0001782	1	5.17322	5.15846	5.00423	5.11334	5.15898	5.18494	blue
GUSBP1	17.2554	0.000179079	1	3.64349	3.68672	3.27172	3.77426	3.78343	3.76753	blue
JARID2	17.2519	0.00017939	1	6.94443	7.01016	7.33969	6.9835	6.9978	6.94002	blue
AKIRIN2	17.2433	0.00018016	1	4.81225	4.7996	5.35034	4.83838	4.83885	4.79288	blue
GTPBP1	17.243	0.00018019	1	6.82534	6.91545	7.28765	6.90122	6.93242	6.93208	blue
CHMP2A	17.2424	0.000180245	1	4.56486	4.51518	4.97689	4.63922	4.62098	4.52809	blue
BCL2A1	17.2404	0.000180424	1	4.47497	4.73912	5.60032	4.54393	4.58255	4.54106	blue
SKAP2	17.233	0.000181097	1	6.24754	6.34284	6.73892	6.25892	6.21677	6.12751	turquoise
LOC731424	17.228	0.000181544	1	1.99162	2.37324	3.29891	2.10387	2.29351	2.26775	blue
WDFY3	17.217	0.00018255	1	7.07162	7.16339	7.76447	7.19651	7.25717	7.10079	blue
MAL	17.2076	0.000183404	1	3.88464	3.63043	3.49376	3.76784	3.9106	3.98774	blue
LOC439949	17.2038	0.000183752	1	4.93134	4.95217	4.72725	4.87498	4.99335	5.10369	blue
ARID3A	17.1958	0.000184492	1	5.18568	5.29202	5.88707	5.37826	5.33337	5.2736	turquoise
ZNF516	17.1835	0.000185629	1	7.49298	7.55624	8.21868	7.58091	7.58857	7.52777	blue
FCGR3B	17.1807	0.000185894	1	9.83707	10.1565	10.8796	9.92509	9.97838	9.98736	blue
USP48	17.1768	0.000186257	1	5.55526	5.57751	5.74368	5.62809	5.59265	5.47451	turquoise
DVL3	17.1647	0.000187383	1	4.5951	4.55215	4.89901	4.67865	4.68522	4.59331	turquoise
WDFY4	17.1583	0.000187983	1	7.75348	7.85347	8.20229	7.80296	7.9447	7.85962	blue
RNF144B	17.1546	0.000188328	1	6.55787	6.63226	7.32405	6.5112	6.44777	6.4331	blue
HSPBAP1	17.1486	0.000188895	1	4.57569	4.67326	5.08487	4.62716	4.65911	4.67099	blue
DHFRL1	17.1459	0.000189152	1	3.58746	3.57775	3.33607	3.54362	3.56263	3.64571	red
MCTP1	17.1254	0.000191101	1	5.15346	5.23594	5.67115	5.21472	5.20528	5.14816	turquoise
ZNF37A	17.1154	0.000192063	1	5.14488	5.07317	4.76354	5.0578	5.09928	5.06775	turquoise
NUFIP1	17.1025	0.000193307	1	2.21889	2.15733	1.90155	1.97015	1.97401	2.16165	blue
MAPK3	17.0999	0.000193551	1	4.50829	4.579	5.17694	4.62922	4.62201	4.63286	turquoise
S100P	17.0961	0.000193925	1	5.62651	5.89667	6.98603	5.7325	5.72051	5.77881	blue
TUBGCP5	17.0886	0.000194649	1	3.81328	3.87715	3.51656	3.8006	3.80622	3.86042	blue
H2AFY	17.0791	0.000195583	1	6.96632	6.98204	7.37705	6.90773	6.89252	6.87262	turquoise
CKLF	17.077	0.00019578	1	4.19694	4.34691	4.89004	4.13046	4.12589	4.09688	blue
VAV1	17.0649	0.00019697	1	7.76233	7.85391	8.2929	7.80393	7.87423	7.86742	turquoise
ZNF552	17.0504	0.000198402	1	4.33221	4.4452	4.85415	4.4317	4.44597	4.40923	blue
ACTN4	17.0231	0.000201136	1	7.44479	7.44817	7.90297	7.53827	7.4886	7.39175	turquoise
ATRIP	17.0223	0.000201213	1	3.069	3.08343	2.92188	3.07311	3.12587	3.1478	blue
ZNF467	17.0182	0.000201621	1	4.55615	4.64145	5.28628	4.8341	4.86461	4.7414	turquoise
DNM2	16.9969	0.000203784	1	7.66607	7.70373	8.08738	7.73132	7.75169	7.68452	turquoise
METTL9	16.9847	0.000205033	1	6.58229	6.58863	6.98543	6.51193	6.45959	6.43618	blue
CPEB2	16.9843	0.00020507	1	4.37295	4.54865	4.9582	4.47999	4.40214	4.32918	blue
MPZL3	16.984	0.000205101	1	4.51774	4.69379	5.31072	4.60078	4.62403	4.5796	blue
RNF19B	16.9522	0.000208385	1	6.12474	6.18082	6.5406	6.2486	6.23637	6.17301	blue
FTH1	16.9484	0.000208791	1	8.89769	8.87092	9.21786	8.91134	8.88792	8.73383	blue
DOCK4	16.9463	0.000209007	1	4.07383	4.00993	4.59308	4.17081	4.11803	3.92736	blue
IFITM2	16.9463	0.000209008	1	7.06832	7.14222	7.8974	7.21747	7.09965	7.1312	blue
LOC731275	16.9457	0.000209069	1	3.90528	3.90733	4.40228	4.05326	4.09461	3.98735	blue
DOK1	16.9409	0.000209572	1	4.88857	4.9243	5.38644	5.03297	5.01453	4.98462	turquoise
SPRED2	16.937	0.000209977	1	0.60796	0.632264	1.24192	0.67946	0.459828	0.41216	blue
SEMA7A	16.9345	0.000210245	1	5.16367	5.02437	4.54403	5.21137	5.12432	5.12859	blue
MTERFD2	16.9196	0.000211819	1	5.14629	5.10528	4.89658	5.18882	5.27052	5.27432	turquoise
XPO6	16.918	0.000211986	1	9.03145	9.11193	9.71562	9.14134	9.1413	9.13001	blue
IRS2	16.9151	0.000212294	1	5.97157	6.05361	7.17986	5.96985	5.89408	5.79603	blue
FNDC3A	16.9136	0.000212454	1	6.04969	6.11723	6.41456	6.0348	6.04717	6.02774	turquoise
DNAJA3	16.9135	0.000212458	1	4.93725	4.86207	4.71387	4.87969	4.94222	5.00772	brown
TMPPE	16.9115	0.000212671	1	4.81371	4.75425	5.05477	4.86603	4.85352	4.80119	blue
APBB1IP	16.9032	0.000213557	1	6.51084	6.57334	6.97606	6.69149	6.7968	6.61892	blue
ITGA4	16.8977	0.000214152	1	8.40973	8.31451	7.98113	8.32452	8.30471	8.32519	blue
CST7	16.8933	0.00021462	1	5.44403	5.65694	5.99637	5.50327	5.26626	5.13083	turquoise
ELP4	16.8904	0.000214935	1	3.88685	3.9124	3.67443	3.84276	3.84619	3.91955	brown
HTATIP2	16.8833	0.000215698	1	4.39155	4.48111	4.92448	4.38124	4.37428	4.35559	blue
ZMYM3	16.8739	0.000216707	1	4.38291	4.27358	3.93227	4.32892	4.42108	4.3997	blue
ZFP37	16.8682	0.000217332	1	0.633058	0.656104	0.0436145	0.417762	0.491704	0.615695	turquoise
CEP170	16.8661	0.000217555	1	5.07453	5.01324	5.23172	5.06855	5.10726	4.98521	brown
HEBP2	16.865	0.000217674	1	4.68837	4.76768	5.3798	4.67856	4.7195	4.67583	blue
CDCA7L	16.8626	0.000217941	1	4.27338	4.33209	4.05823	4.26243	4.37291	4.5042	red
PPAPDC1B	16.85	0.000219317	1	4.23969	4.28543	4.02561	4.27026	4.34174	4.44406	turquoise
ST3GAL4	16.8371	0.000220734	1	3.67541	3.93651	4.51995	3.90047	3.92036	3.8986	blue
CASC3	16.833	0.000221191	1	6.57943	6.6222	6.98313	6.60484	6.59611	6.53222	blue
POMGNT1	16.8098	0.000223766	1	4.05156	4.09191	3.82185	3.97222	4.0864	4.15425	brown
HMGB2	16.8085	0.000223915	1	6.01828	6.313	7.06687	6.03142	5.97236	6.0064	blue
TUBGCP4	16.8008	0.000224776	1	3.7968	3.647	3.36516	3.72291	3.68378	3.73389	blue
CADM4	16.793	0.000225652	1	1.58447	1.66213	2.55154	1.55388	1.60749	1.58817	blue
POU6F1	16.7916	0.000225812	1	2.95315	2.76001	2.46976	2.89278	3.00648	3.04826	blue
FBXL20	16.7825	0.000226845	1	5.82009	5.83635	6.11992	5.87571	5.87064	5.78298	brown
MNDA	16.767	0.000228603	1	9.01048	9.18493	9.82285	9.07366	9.01323	9.02653	blue
ARPC2	16.764	0.000228948	1	8.15538	8.2198	8.5712	8.12395	8.0744	8.08349	blue
TMEM140	16.7583	0.0002296	1	6.86736	6.99977	7.52618	6.88285	6.96404	6.94805	blue
NIPA1	16.7474	0.000230863	1	3.73463	3.55947	3.03789	3.57766	3.48119	3.6217	turquoise
SPG20	16.7124	0.000234933	1	5.23309	5.33098	5.66472	5.24271	5.23121	5.23512	turquoise
WAS	16.7076	0.000235506	1	5.70484	5.72324	6.23058	5.84258	5.81999	5.74594	blue
LOC151475	16.7052	0.000235781	1	-2.61191	-2.65389	-1.47479	-2.52577	-2.12457	-3.01644	blue
NRXN1	16.7038	0.000235947	1	-0.560546	-0.220257	0.861355	0.000475932	0.0107932	-0.192251	blue
DPY19L4	16.7014	0.000236228	1	3.74549	3.82448	3.4257	3.67591	3.63194	3.74691	turquoise
TC2N	16.6974	0.000236708	1	7.03144	7.01199	6.60972	6.94336	6.92382	7.07379	turquoise
LSP1	16.6902	0.000237554	1	8.67314	8.74516	9.38299	8.7517	8.8215	8.75758	turquoise
TRAF1	16.6898	0.000237607	1	5.92914	5.97561	5.63089	6.01372	6.07982	6.13674	blue
RTF1	16.6781	0.000239002	1	4.86134	4.85573	5.12271	4.89999	4.82512	4.78901	turquoise
ABCD2	16.6765	0.000239194	1	4.4555	4.48942	3.97529	4.44176	4.54966	4.71614	turquoise
SLC16A3	16.6697	0.000240004	1	7.76315	7.99335	8.69518	7.91048	7.98464	7.8395	blue
NFIL3	16.6244	0.0002455	1	3.94403	4.07682	4.6685	4.03692	4.0383	3.8998	turquoise
LOC100124692	16.6188	0.000246196	1	1.13384	1.38342	2.15991	1.47597	1.69744	1.48063	blue
NQO2	16.6143	0.000246747	1	3.93912	4.01748	4.76218	4.08027	4.10584	4.0794	blue
HAUS4	16.6123	0.000246996	1	5.12626	5.26624	5.7927	5.10554	5.1781	5.16497	blue
HSPA1A	16.6088	0.00024743	1	6.56678	6.67019	7.40749	6.63225	6.64275	6.63473	blue
ARHGEF11	16.5937	0.000249303	1	6.13758	6.2091	6.61314	6.22034	6.24487	6.21624	blue
NR2C2AP	16.5852	0.000250366	1	2.99582	3.01894	2.74528	2.88973	2.96451	3.10463	brown
SLC15A3	16.5705	0.00025221	1	5.86281	5.88792	6.46095	5.86262	5.91503	5.82768	blue
C20orf24	16.5685	0.000252463	1	3.74701	4.00173	4.65257	4.03885	4.02343	3.98158	turquoise
OASL	16.5499	0.000254817	1	4.3837	4.56901	5.05393	4.38097	4.35463	4.3921	blue
ORM1	16.5061	0.00026046	1	0.643443	0.962157	2.36366	0.837297	0.941938	0.842324	blue
WBP2	16.5039	0.00026075	1	6.39178	6.34002	6.73385	6.46533	6.41811	6.35828	blue
REEP5	16.5026	0.000260915	1	5.24756	5.14821	5.42327	5.24688	5.09259	5.11317	turquoise
MYO9B	16.5002	0.000261238	1	8.10775	8.05699	8.43631	8.26238	8.26189	8.10805	turquoise
CD6	16.4979	0.000261528	1	6.40309	6.30825	6.01187	6.43053	6.52159	6.58	blue
PPM1J	16.4838	0.000263385	1	0.0316701	0.093002	-0.654763	-0.0958568	-0.353746	-0.0278742	blue
RARG	16.4809	0.000263767	1	4.13962	4.02926	3.70063	4.09747	4.11419	4.17793	turquoise
DOCK2	16.4767	0.000264315	1	8.84229	8.87884	9.17476	8.863	8.90119	8.85306	blue
UQCC	16.4703	0.000265167	1	3.42698	3.5083	3.15537	3.46566	3.49005	3.55891	black
CXCR1	16.4591	0.000266659	1	6.25479	6.25919	6.86868	6.44523	6.40364	6.2268	blue
KCNE3	16.4525	0.000267532	1	6.52889	6.68883	7.22327	6.52938	6.55981	6.54258	blue
METTL17	16.4402	0.000269183	1	4.52881	4.56384	4.35842	4.4306	4.51385	4.56613	blue
FCRL5	16.4397	0.000269257	1	4.6281	4.67875	4.22622	4.62676	4.87834	4.85606	turquoise
NCF1C	16.4391	0.000269332	1	5.52836	5.62818	6.37225	5.69974	5.79147	5.76494	turquoise
C7orf25	16.4374	0.000269559	1	3.5472	3.65386	4.06953	3.60658	3.64991	3.6045	blue
RAB31	16.4299	0.000270579	1	6.87123	6.93828	7.39851	6.95033	6.88545	6.87612	blue
CAMK2G	16.4249	0.000271254	1	6.46292	6.48501	6.82662	6.55003	6.53805	6.524	blue
LRRFIP2	16.4155	0.000272537	1	5.24151	5.26967	5.43271	5.26769	5.24023	5.13026	blue
USP40	16.4091	0.000273402	1	4.25483	4.31563	4.05944	4.25982	4.31169	4.33888	blue
SIRPA	16.4017	0.000274418	1	6.34542	6.22168	6.62624	6.43454	6.34036	6.23533	blue
UBTD1	16.3989	0.000274801	1	2.79884	2.95379	3.67746	3.01318	3.05389	3.00011	turquoise
CDK6	16.3965	0.000275135	1	6.29727	6.17709	5.89248	6.20213	6.12031	6.21558	blue
AJAP1	16.3879	0.000276325	1	1.14985	0.703303	-0.177088	1.08678	1.09516	0.947895	blue
PHC2	16.3867	0.00027649	1	7.47515	7.58519	8.59459	7.49758	7.51738	7.46751	blue
STARD10	16.3864	0.000276529	1	3.58207	3.66306	4.27107	3.70245	3.73038	3.67578	turquoise
C7orf68	16.3856	0.000276641	1	1.19009	1.17082	0.778808	1.1872	1.11154	1.3606	turquoise
LOC284454	16.373	0.00027838	1	5.21158	5.63411	5.88716	5.39576	5.32241	5.26656	turquoise
FBXL5	16.3649	0.000279519	1	7.84734	7.97627	8.41781	7.91908	7.90066	7.88101	blue
HK1	16.3643	0.000279599	1	6.94535	6.81642	6.95974	6.94554	6.93716	6.79011	green
MAPKAPK3	16.3641	0.000279624	1	6.9676	6.99887	7.33672	6.98246	6.94444	6.92647	turquoise
KLRF1	16.3538	0.000281077	1	3.32496	3.53536	2.92264	3.30713	2.52928	2.51494	purple
CLIP1	16.3497	0.000281652	1	6.20809	6.23047	6.50419	6.20375	6.1769	6.11866	turquoise
DEGS1	16.3496	0.000281666	1	5.3108	5.34777	5.6459	5.31185	5.28645	5.28324	turquoise
GRAP	16.3488	0.000281781	1	5.55073	5.46111	5.25187	5.5409	5.68221	5.72829	brown
INHBB	16.3418	0.000282757	1	-0.959097	-0.38741	0.998396	-0.496126	-0.615872	-0.642745	blue
ELP2	16.3413	0.000282834	1	4.97323	4.96063	4.64502	4.95629	4.99484	5.054	turquoise
FAM160B1	16.3337	0.000283917	1	5.38996	5.48807	5.79693	5.47787	5.41325	5.36159	turquoise
SMCR7L	16.3336	0.000283932	1	5.58573	5.4555	5.31408	5.49529	5.49301	5.50272	blue
BATF2	16.3289	0.000284596	1	1.2874	1.45134	2.16421	1.4755	1.46985	1.35169	blue
CDK19	16.3213	0.000285683	1	5.66521	5.78128	6.14873	5.71885	5.66108	5.68012	blue
TIAM1	16.3003	0.000288693	1	5.63304	5.51957	5.16667	5.58766	5.62416	5.62177	blue
MAST3	16.2914	0.000289978	1	7.03543	6.96325	7.39424	7.16489	7.15008	7.00258	turquoise
LST1	16.2865	0.000290695	1	7.19764	7.32927	7.88362	7.22843	7.26728	7.23446	blue
GLRX3	16.2857	0.00029081	1	4.25264	4.26832	4.09912	4.15431	4.06626	4.20701	turquoise
CHP	16.2677	0.000293435	1	6.57363	6.57412	6.86044	6.51752	6.44423	6.39214	blue
DYNLT1	16.2517	0.000295798	1	3.78505	3.99767	4.48418	3.85683	3.82504	3.70048	turquoise
FPR1	16.2363	0.00029808	1	8.91932	9.10427	9.96876	8.94364	8.96604	8.95725	blue
SEMA4D	16.2232	0.000300039	1	8.01026	7.88682	8.17176	8.09525	8.07724	7.93404	greenyellow
VASP	16.2204	0.000300464	1	8.38643	8.47652	9.07422	8.45952	8.46481	8.4116	blue
LOC100188949	16.2185	0.000300746	1	0.828552	1.0788	0.615176	0.863607	0.871662	1.03287	turquoise
ICAM3	16.2181	0.000300804	1	8.89165	9.05172	9.77433	8.99444	9.09709	9.06201	blue
ABHD4	16.1976	0.000303907	1	3.64925	3.54621	3.95713	3.74075	3.68595	3.57808	blue
C19orf59	16.1973	0.000303943	1	1.18316	1.12711	1.87351	1.25452	1.27324	0.931629	blue
TNFAIP6	16.1858	0.000305702	1	2.88013	3.11811	4.03474	2.89506	2.79628	2.77876	blue
GTPBP8	16.1795	0.000306673	1	3.62088	3.5591	3.31484	3.56987	3.51546	3.65701	blue
RNF157	16.1767	0.000307089	1	3.99635	3.81127	3.53076	3.92353	4.00296	3.99003	blue
CRIM1	16.156	0.000310293	1	3.57698	3.51768	3.20747	3.48282	3.44935	3.50656	turquoise
ELFN1	16.1348	0.000313592	1	-3.29522	-3.43514	-3.92544	-4.02299	-4.06595	-3.21994	brown
DPY19L3	16.1326	0.000313937	1	4.24531	4.33121	4.7328	4.32204	4.3728	4.29746	blue
ANXA3	16.1275	0.000314745	1	3.4313	3.88142	4.76166	3.77766	3.90746	3.90869	blue
SLC12A6	16.1275	0.000314752	1	7.70556	7.69805	8.03154	7.78895	7.79765	7.72704	turquoise
ARHGAP9	16.1123	0.000317144	1	8.06746	8.2417	8.80593	8.22944	8.30962	8.2635	blue
VAPA	16.1071	0.000317975	1	6.53607	6.58336	7.12653	6.54522	6.49035	6.48952	blue
PPP3CC	16.0997	0.000319156	1	4.91914	4.98904	4.61536	4.8783	4.92522	5.02627	blue
OSBPL1A	16.0963	0.000319687	1	2.95988	2.98096	3.35765	2.97018	2.91838	2.916	blue
KCNE1	16.084	0.000321657	1	1.47102	1.54387	2.50415	1.61987	1.50462	1.31882	blue
RNF144A	16.082	0.00032198	1	5.68503	5.50785	5.26352	5.70613	5.65814	5.65957	blue
MYO1F	16.0803	0.000322253	1	9.86512	9.9853	10.5651	9.98462	10.0253	9.95795	blue
MCOLN2	16.0729	0.00032346	1	2.75967	2.73252	2.29513	2.59641	2.49325	2.63066	blue
C16orf72	16.0673	0.000324366	1	6.76985	6.86292	7.25434	6.82871	6.7771	6.78914	blue
PXN	16.0651	0.000324714	1	6.45604	6.41043	6.74059	6.54637	6.48066	6.31144	blue
CSF2RA	16.0643	0.000324846	1	6.03897	6.05305	6.67886	6.08655	6.04413	6.015	blue
GSK3B	16.0612	0.000325354	1	6.44839	6.44627	6.71236	6.49581	6.44713	6.41383	blue
SSFA2	16.0499	0.000327196	1	6.44818	6.48536	6.76732	6.50736	6.4557	6.44561	blue
EXD2	16.0498	0.000327218	1	2.96257	2.91462	2.60039	2.92934	2.94827	2.96069	blue
THAP2	16.0392	0.000328945	1	2.9207	2.90832	2.62525	2.82115	2.74704	2.99367	turquoise
KCNJ15	16.0385	0.000329067	1	6.54293	6.81227	7.69565	6.64688	6.76922	6.84145	blue
SEC22B	16.0353	0.000329601	1	5.22118	5.2658	5.4961	5.29883	5.23989	5.25767	blue
IL21R	16.0344	0.000329747	1	4.97999	4.93913	4.57496	5.00132	5.0437	5.09187	blue
FBXO21	16.0264	0.000331058	1	5.78854	5.87681	5.49051	5.74988	5.61812	5.73853	turquoise
TCEA3	16.0188	0.000332322	1	2.53773	2.29308	2.1836	2.37453	2.6408	2.6462	blue
POLR1E	16.0123	0.000333399	1	3.91752	3.80771	3.64143	3.8011	3.81595	3.93698	red
GPR160	16.0097	0.000333847	1	4.12758	4.27132	4.92271	4.14186	4.07905	4.11733	blue
CD5	15.9946	0.00033637	1	5.59274	5.42003	5.19378	5.5845	5.69906	5.64735	blue
CES1	15.9927	0.000336684	1	3.09687	2.79944	3.36322	2.96586	2.71952	2.63714	red
FBXO33	15.9924	0.000336737	1	5.52282	5.63273	5.91531	5.53123	5.51401	5.52807	blue
CD163	15.9921	0.000336788	1	3.7013	3.39987	4.25441	3.67871	3.51204	3.4035	turquoise
JAKMIP2	15.989	0.000337312	1	1.35975	1.55449	0.742452	1.28173	1.08973	1.13114	turquoise
GLIPR1L1	15.9845	0.000338069	1	-2.97174	-2.34837	-3.3214	-2.43175	-3.25705	-2.3369	grey
LOC729603	15.9763	0.000339455	1	4.30182	4.41034	5.0322	4.44257	4.42376	4.39889	blue
FLJ10661	15.9696	0.000340593	1	2.14409	2.61943	3.27864	2.42658	2.3778	2.32182	blue
RABIF	15.9573	0.000342697	1	3.90266	3.92894	4.20082	3.93579	3.95902	3.89028	turquoise
HERPUD2	15.9543	0.000343217	1	5.8116	5.8425	6.07549	5.77443	5.79042	5.77747	turquoise
TBC1D4	15.9462	0.000344603	1	5.61492	5.62633	5.31322	5.59483	5.6324	5.7969	turquoise
YIPF1	15.9378	0.000346053	1	4.21293	4.27794	4.67689	4.25035	4.22256	4.21367	blue
MAP1LC3A	15.928	0.000347754	1	2.66467	2.88476	3.69331	2.84684	2.86637	2.83393	blue
ANAPC5	15.9249	0.000348295	1	6.63922	6.7301	6.63847	6.62411	6.63473	6.71204	brown
TRIB2	15.9245	0.000348375	1	6.3214	6.31562	6.03231	6.32036	6.36889	6.41529	brown
COX11	15.9086	0.000351144	1	4.14774	4.13133	3.85986	4.08952	4.08373	4.19581	green
CBX2	15.8881	0.000354764	1	0.118684	-0.0126275	-0.340378	-0.0744165	-0.0216867	0.337493	black
PFKFB4	15.8786	0.000356447	1	6.19222	6.25751	6.94519	6.30255	6.27636	6.24256	blue
FCGR3A	15.8692	0.000358137	1	7.53304	7.82175	8.23191	7.5788	7.55499	7.50366	blue
B9D2	15.8674	0.000358465	1	3.24159	3.28342	3.90274	3.33586	3.42835	3.38099	turquoise
SIRPG	15.8515	0.00036132	1	3.66207	3.56827	3.30124	3.56156	3.72147	3.80442	red
MBD4	15.8498	0.000361625	1	5.2883	5.37126	5.57607	5.35122	5.29517	5.31171	blue
SDCBP	15.8477	0.000362005	1	7.39768	7.42892	8.00003	7.45218	7.386	7.28297	turquoise
TSEN34	15.8472	0.000362098	1	5.87656	6.09373	6.73343	5.98775	6.00818	5.97161	blue
FAM202A	15.8318	0.000364904	1	3.78972	3.96179	4.57772	3.91254	3.92068	3.82013	turquoise
EMR4P	15.8239	0.000366333	1	4.96375	4.7426	3.97833	5.04001	4.96465	4.99164	brown
RAB33B	15.8236	0.000366396	1	5.33704	5.46174	5.91283	5.33385	5.27325	5.39941	blue
ATG14	15.8223	0.000366633	1	5.15587	5.22481	5.05455	5.11788	5.1025	5.14553	blue
PRKCD	15.8166	0.000367682	1	5.63711	5.56098	6.0033	5.71837	5.68987	5.58507	blue
ALDOA	15.8098	0.000368925	1	7.8948	7.78808	8.22502	7.9501	7.8851	7.80328	turquoise
NCRNA00287	15.8051	0.000369791	1	4.84507	4.8296	4.43115	4.86403	5.07465	5.02221	blue
OSGIN1	15.7984	0.000371041	1	0.45235	0.406762	1.06968	0.640476	0.538681	0.115618	turquoise
SLC22A4	15.7922	0.000372191	1	4.48892	4.71045	5.38804	4.66442	4.78874	4.76349	blue
PTK2B	15.7815	0.000374184	1	8.28933	8.3342	8.69034	8.35356	8.4172	8.37621	blue
DPP4	15.7759	0.000375244	1	4.24018	4.14761	3.80073	4.1135	4.22521	4.28269	blue
STAT6	15.7633	0.000377601	1	8.29196	8.40879	8.80389	8.35634	8.38376	8.3665	blue
C1orf177	15.7575	0.000378711	1	-0.0825175	0.198811	-0.699525	0.0743363	-0.285864	-0.194442	purple
CDK14	15.7561	0.000378968	1	3.9608	4.20228	4.72352	4.06281	4.1736	4.15285	turquoise
UPRT	15.7555	0.000379081	1	3.58692	3.60911	3.40184	3.53636	3.5344	3.6056	turquoise
IMPDH1	15.7527	0.000379622	1	7.3098	7.43916	8.06454	7.42716	7.41738	7.39285	blue
PACSIN2	15.7393	0.00038217	1	7.26306	7.33956	7.88225	7.33846	7.32209	7.33303	blue
LMLN	15.7334	0.000383293	1	1.87785	1.98727	1.43709	2.03074	1.98057	1.99453	blue
C19orf54	15.728	0.000384341	1	-0.109739	-0.33023	0.277705	0.299079	0.123894	-0.173627	greenyellow
PHF20L1	15.7216	0.000385556	1	6.26374	6.44104	6.80331	6.3585	6.32406	6.26638	turquoise
DHODH	15.7215	0.00038559	1	2.27258	2.2433	1.97952	2.2052	2.26619	2.3768	brown
FANCC	15.7211	0.000385669	1	2.61757	2.48963	2.13904	2.58043	2.52967	2.622	blue
MSI2	15.717	0.000386458	1	4.87351	4.83802	4.69135	4.83516	4.88087	4.88255	blue
SIRPB1	15.7156	0.000386729	1	5.52046	5.55633	6.0038	5.66911	5.69181	5.5332	blue
BCL10	15.7073	0.000388341	1	5.14831	5.22592	5.49682	5.13045	5.10761	5.08376	blue
DEF8	15.7053	0.000388713	1	7.50917	7.68054	8.21224	7.66061	7.73514	7.72469	blue
SEPX1	15.6986	0.000390027	1	6.74838	6.86859	7.55517	6.85964	6.89785	6.91822	blue
PSAP	15.6874	0.000392217	1	10.3134	10.2532	10.6667	10.2734	10.2393	10.1599	turquoise
IFNGR2	15.674	0.000394847	1	6.96027	7.08753	7.61607	6.96948	7.01778	6.96449	blue
CTSS	15.673	0.000395053	1	9.81312	9.88492	10.3304	9.76636	9.70981	9.63721	blue
KPNA5	15.6715	0.000395336	1	4.23952	4.25817	3.91766	4.14989	4.09899	4.28129	turquoise
GK	15.6566	0.000398311	1	6.01672	6.15537	6.67886	6.12235	6.15294	6.15852	blue
LEF1	15.653	0.000399014	1	6.72274	6.59327	6.39066	6.71143	6.78984	6.87436	turquoise
CANT1	15.6471	0.000400189	1	5.94347	5.94721	6.35672	5.99108	6.01544	5.94024	blue
CFLAR	15.6469	0.000400235	1	9.19784	9.29415	9.76885	9.29415	9.29005	9.2717	blue
SUN1	15.6456	0.000400503	1	5.71978	5.63832	5.46009	5.71258	5.73464	5.76093	brown
JMJD6	15.6438	0.000400854	1	4.76287	4.75561	5.08603	4.84407	4.76917	4.81272	turquoise
TALDO1	15.6311	0.000403413	1	8.67168	8.75016	9.34559	8.6875	8.6833	8.66174	blue
TCF12	15.6308	0.000403483	1	5.83025	5.79829	5.5703	5.77609	5.77733	5.85894	turquoise
NSFL1C	15.6286	0.000403925	1	5.64075	5.66839	6.20822	5.72685	5.67235	5.64887	blue
GPR20	15.6217	0.000405312	1	-1.02865	-0.886039	-2.21	-1.3584	-1.79195	-1.49752	blue
TNPO3	15.6164	0.000406382	1	5.99517	6.01814	6.39051	6.0257	6.01997	5.98648	turquoise
TGFBR2	15.6158	0.000406519	1	8.28825	8.28052	8.56625	8.30561	8.31646	8.32015	turquoise
MTSS1	15.605	0.000408711	1	5.82124	5.89798	5.55596	5.78927	5.76597	5.77878	blue
ZNF366	15.5976	0.000410221	1	0.653783	0.0320171	0.527496	0.326709	0.514866	0.400722	black
ERF	15.5904	0.000411703	1	5.04823	5.16889	5.77881	5.06592	5.06347	5.10836	turquoise
ZDHHC7	15.5866	0.000412494	1	6.56906	6.57922	6.88462	6.56516	6.57552	6.50946	blue
ELMO1	15.5852	0.000412783	1	6.61967	6.68295	6.97495	6.72706	6.80982	6.73781	blue
B3GNTL1	15.5744	0.000415011	1	3.19711	3.40873	4.08458	3.36772	3.51425	3.43659	blue
TRIM32	15.5677	0.00041641	1	3.12011	3.0259	2.69106	3.05557	3.08262	3.15951	blue
MEOX1	15.5649	0.000416993	1	0.14983	0.149011	-0.433938	0.11808	0.100579	0.315825	blue
FXC1	15.563	0.000417381	1	5.0493	4.95702	4.77816	4.99825	4.98479	4.98358	blue
ERLIN1	15.5511	0.000419877	1	3.72621	3.62487	4.41239	3.65794	3.54861	3.45504	blue
SP3	15.5427	0.000421639	1	7.6115	7.73139	8.08716	7.61711	7.62217	7.59521	blue
FLT3LG	15.5413	0.000421937	1	4.65651	4.57869	4.274	4.60726	4.72942	4.83753	brown
DENND3	15.5269	0.000424979	1	8.02395	8.06482	8.56207	8.15118	8.17217	8.09585	blue
ZBTB5	15.5219	0.000426049	1	4.10984	3.99868	3.6593	4.11069	4.13827	4.11783	blue
INADL	15.5105	0.000428483	1	5.4016	5.33743	4.87332	5.43324	5.49594	5.50473	turquoise
CREM	15.5047	0.00042974	1	2.98093	3.28401	3.89138	2.88783	2.98042	2.80821	yellow
G6PD	15.4989	0.000430977	1	6.65597	6.68969	7.26002	6.71699	6.68788	6.64734	turquoise
KCTD20	15.498	0.00043118	1	6.77376	6.82628	7.10784	6.75923	6.71182	6.68544	turquoise
C1orf21	15.4966	0.000431467	1	3.54386	3.80695	3.50859	3.54277	3.18054	2.99041	purple
TYROBP	15.4897	0.000432975	1	7.27837	7.30396	7.9055	7.26203	7.24821	7.18396	turquoise
PPIE	15.4856	0.000433853	1	4.72289	4.72613	4.46661	4.6495	4.71728	4.74614	red
SMAP2	15.4619	0.000439025	1	8.00405	7.86366	8.55875	7.99301	7.83319	7.73281	blue
MBOAT7	15.4611	0.000439205	1	7.92171	8.05047	8.72503	8.0713	8.08099	8.02777	blue
C15orf41	15.4494	0.000441779	1	1.30274	1.27826	0.943453	1.18323	1.2076	1.41893	blue
LOC100506469	15.4398	0.000443911	1	1.72836	1.83306	1.43862	1.82073	1.78217	1.98053	blue
MAP2K1	15.4389	0.000444109	1	4.95734	4.81466	5.12456	4.94802	4.86838	4.82962	blue
C5orf62	15.4221	0.00044785	1	3.96942	4.04979	4.55739	3.92017	3.88582	3.89673	pink
METTL2A	15.4133	0.000449816	1	2.71208	2.73541	2.39083	2.62206	2.62125	2.72244	red
PRRG4	15.4119	0.000450143	1	3.84738	3.91124	4.41152	3.88149	3.85569	3.80033	blue
SLC45A3	15.4118	0.000450154	1	3.62392	3.58935	3.09908	3.68963	3.67888	3.67546	turquoise
PINX1	15.4032	0.000452114	1	2.23547	2.27604	1.94943	2.03566	2.22524	2.25332	brown
FBXL13	15.3957	0.000453798	1	2.891	2.99931	3.59012	3.07732	3.17438	2.96606	brown
SGPL1	15.3886	0.000455407	1	5.58849	5.58253	5.83795	5.53029	5.52218	5.49246	yellow
C8orf33	15.3867	0.00045584	1	3.73505	3.72106	3.50203	3.72437	3.6264	3.77429	blue
FRAT2	15.3835	0.000456579	1	7.12504	7.32987	7.93945	7.22252	7.33907	7.32677	blue
ULK1	15.3713	0.000459377	1	5.67333	5.6819	6.20679	5.89872	5.86743	5.72866	blue
CMTM2	15.3649	0.000460834	1	5.72714	6.02828	6.93339	5.70202	5.82492	5.80588	blue
BANK1	15.3591	0.000462173	1	5.63923	5.70527	5.3078	5.66662	5.75108	5.8154	blue
LRP10	15.3588	0.000462242	1	8.29586	8.36608	8.97243	8.39779	8.42625	8.37319	blue
PTAFR	15.3454	0.000465368	1	8.15641	8.21633	8.66878	8.21878	8.16502	8.12778	blue
SFXN1	15.34	0.000466606	1	4.74391	4.59591	4.477	4.62357	4.68204	4.73367	blue
RNF24	15.3397	0.000466691	1	5.67535	5.61223	6.0263	5.81181	5.84811	5.67741	blue
MYH9	15.3392	0.000466806	1	11.0487	10.9894	11.4389	11.1081	11.1121	11.0329	turquoise
DNAJC5	15.3326	0.000468347	1	7.8446	7.87891	8.32579	7.88295	7.91223	7.89563	turquoise
FYCO1	15.3326	0.000468356	1	5.65645	5.61751	5.34677	5.60927	5.66036	5.61477	blue
TPM4	15.321	0.000471065	1	6.67106	6.67257	6.92299	6.61792	6.5421	6.53246	pink
RHOA	15.3124	0.000473091	1	8.16198	8.19455	8.5294	8.10403	8.08888	8.03454	blue
C17orf69	15.31	0.000473673	1	2.34638	2.3455	1.90279	2.40509	2.36702	2.47932	turquoise
SH3BP5	15.3066	0.00047448	1	5.58645	5.52674	5.96334	5.56168	5.50465	5.44016	green
ELF2	15.2997	0.000476122	1	6.32355	6.43179	6.8922	6.33482	6.35717	6.32547	blue
LOC144571	15.2981	0.000476488	1	4.38585	4.43839	3.76317	4.34693	4.22132	4.19184	black
PIK3C2B	15.2899	0.000478453	1	5.00013	4.91846	4.6033	5.02837	5.14293	5.11869	blue
FADD	15.2897	0.000478509	1	5.17626	5.29928	5.92271	5.16616	5.27307	5.2693	turquoise
MSL1	15.2843	0.000479785	1	6.34805	6.51707	6.99961	6.49545	6.47572	6.42183	blue
C20orf43	15.2832	0.000480072	1	6.37366	6.45842	6.96025	6.39179	6.37455	6.35352	blue
ATP6V0D1	15.2773	0.000481476	1	6.67042	6.66666	7.20118	6.71128	6.6841	6.69293	turquoise
CD46	15.2728	0.000482571	1	8.1179	8.24741	8.73346	8.19776	8.14262	8.20602	blue
UBE2R2	15.2693	0.000483412	1	6.18657	6.25459	6.63342	6.2246	6.2354	6.18655	blue
GNAI3	15.2624	0.000485073	1	6.99612	7.00438	7.30969	6.99684	6.91474	6.93131	blue
RAB7L1	15.2567	0.000486458	1	5.35206	5.27145	4.97088	5.34031	5.24462	5.24992	blue
C4orf42	15.2543	0.000487054	1	3.32559	3.30038	3.0303	3.309	3.30985	3.34257	turquoise
FCRLA	15.2488	0.000488382	1	4.42105	4.50897	4.25226	4.31222	4.57483	4.72336	red
TGOLN2	15.2424	0.000489963	1	8.01738	7.96172	8.15929	8.02836	7.99292	7.93084	blue
SORL1	15.2403	0.000490475	1	10.8701	10.9228	11.4012	10.9542	11.0024	10.931	blue
SVIL	15.2319	0.000492532	1	6.85151	6.89961	7.32381	6.95558	6.97821	6.92951	blue
NEDD9	15.2249	0.00049427	1	6.98186	7.10661	7.57839	7.03129	7.03178	7.01717	blue
ARG1	15.223	0.000494739	1	2.15614	2.27183	3.51321	2.15989	2.05393	2.01581	blue
ZNF519	15.2219	0.000494994	1	2.25983	2.22236	1.67894	2.19862	2.2723	2.32973	turquoise
B4GALT5	15.2175	0.000496082	1	6.23884	6.36163	6.98586	6.28852	6.28574	6.21	blue
ENO2	15.2154	0.000496611	1	3.14664	3.07328	2.58947	3.14478	3.17929	3.20055	turquoise
LMO2	15.2097	0.000498026	1	5.06914	5.06286	5.45565	5.00009	5.05066	5.05729	blue
PFKFB2	15.2026	0.0004998	1	4.93835	4.91612	5.67249	4.92235	4.78473	4.72123	blue
AKIRIN1	15.2025	0.000499838	1	6.01858	6.07177	6.35621	6.01624	5.96088	5.97374	blue
VIM	15.1966	0.000501306	1	8.90629	8.79118	9.19435	8.9015	8.86544	8.80505	turquoise
AVL9	15.1948	0.000501766	1	5.2864	5.33897	5.57145	5.28104	5.3117	5.30377	blue
LPGAT1	15.1947	0.000501778	1	7.31062	7.39011	7.76932	7.39104	7.29914	7.2338	turquoise
DAPK1	15.1883	0.00050339	1	5.6634	5.62801	5.8642	5.72664	5.68717	5.59435	blue
GNAI2	15.1879	0.0005035	1	8.04853	8.13086	8.67086	8.11098	8.06567	8.09187	turquoise
TXN	15.1876	0.000503566	1	4.43318	4.59477	5.27165	4.39844	4.38497	4.34255	blue
MLF2	15.1835	0.000504608	1	5.46947	5.47193	5.95462	5.52142	5.49147	5.42987	turquoise
BAZ1A	15.1798	0.000505528	1	7.40855	7.46175	7.89487	7.43614	7.41441	7.40326	blue
TMEM164	15.1739	0.000507018	1	7.02546	7.0366	7.32114	7.09638	7.05644	6.99939	blue
ECE1	15.1686	0.000508383	1	7.37665	7.45806	7.97313	7.48019	7.60365	7.50504	blue
PAF1	15.1612	0.000510244	1	4.26279	4.29123	4.67639	4.30004	4.32007	4.30557	turquoise
ZCWPW2	15.16	0.000510551	1	-2.37407	-2.07715	-2.12424	-1.98712	-3.12019	-2.32556	brown
TMUB2	15.1572	0.000511269	1	5.57254	5.70973	6.0422	5.70106	5.68088	5.69446	blue
EPHX2	15.1491	0.000513358	1	3.90195	3.85269	3.59559	3.91175	4.08304	4.15048	blue
KCNA3	15.1484	0.000513536	1	5.76372	5.6671	5.41952	5.77086	5.84462	5.85835	blue
BCDIN3D	15.1441	0.000514627	1	2.35126	2.37164	2.14241	2.35562	2.31642	2.46568	blue
MAFG	15.1439	0.00051469	1	4.87644	4.80765	5.24167	4.88393	4.82084	4.84071	turquoise
FBXO4	15.1413	0.000515366	1	2.6905	2.86636	2.49924	2.61599	2.59791	2.75766	green
LPAR2	15.1404	0.000515584	1	5.55677	5.66795	6.22002	5.78276	5.87847	5.77932	blue
BTNL8	15.1291	0.000518509	1	3.62849	3.94312	4.79865	3.7047	3.80148	3.83463	blue
TRPM2	15.1247	0.000519661	1	4.50557	4.30727	4.83169	4.49294	4.25523	4.16302	turquoise
LIMK2	15.1036	0.000525174	1	7.34288	7.46287	7.96372	7.48942	7.57778	7.54739	blue
ZNF563	15.1017	0.000525666	1	2.4706	2.47087	2.19852	2.46067	2.57917	2.75988	blue
CACNG6	15.0972	0.000526856	1	1.99501	1.95229	1.24688	2.04977	1.84115	1.89942	blue
ANGEL1	15.0954	0.00052731	1	4.05391	3.99618	3.68814	4.07225	4.10569	4.12263	blue
DNAJC19	15.0877	0.00052935	1	4.18416	4.2117	4.00551	4.18066	4.1918	4.29943	blue
LYRM7	15.0851	0.000530035	1	4.52897	4.49383	4.14605	4.37427	4.39894	4.46086	blue
LONRF1	15.0823	0.000530799	1	3.01392	3.19794	3.53358	3.18056	3.13548	3.05884	blue
CYB5R1	15.076	0.000532469	1	5.01634	5.03809	5.31178	4.97426	4.93746	4.93686	turquoise
STAT5B	15.0687	0.000534395	1	8.00322	8.018	8.38177	8.0676	8.10523	8.07925	blue
ITM2A	15.0663	0.000535042	1	4.82564	4.79579	4.5996	4.70558	4.83009	4.93672	blue
TOM1	15.0659	0.000535168	1	5.26347	5.32954	5.79625	5.30606	5.34833	5.26901	turquoise
FAR1	15.0619	0.000536219	1	6.34127	6.39794	6.73774	6.36248	6.253	6.25929	turquoise
HAVCR2	15.0619	0.000536234	1	3.9709	4.02711	4.32807	3.92166	3.70488	3.5816	yellow
POFUT1	15.0597	0.00053683	1	5.10253	4.99927	4.76367	4.95671	4.95618	4.95356	brown
ZDHHC18	15.0566	0.00053764	1	7.8174	7.96915	8.57972	7.94163	7.92931	7.95991	blue
CARS2	15.034	0.000543761	1	5.84883	6.0328	6.48103	5.95429	6.11758	6.05515	turquoise
ZNF549	15.033	0.000544033	1	3.94296	3.93135	3.59351	3.91051	3.96754	4.00972	blue
FAM120AOS	15.0201	0.000547563	1	4.7202	4.8658	5.00309	4.7867	4.76395	4.76081	blue
TBC1D30	15.0041	0.000551955	1	1.42955	1.56891	2.21276	1.3865	1.43176	1.36929	blue
B4GALT1	15.0028	0.000552308	1	6.20554	6.10271	6.37782	6.18957	6.15796	6.03177	blue
ZCCHC6	14.9911	0.000555553	1	7.41816	7.49378	7.93261	7.46738	7.44995	7.43336	blue
BASP1	14.9895	0.000556002	1	7.03367	7.23146	8.10225	7.17243	7.21739	7.23307	blue
GPR180	14.9885	0.000556276	1	3.62034	3.56807	3.3072	3.48007	3.44723	3.5505	yellow
FARS2	14.9859	0.000556986	1	4.02277	4.06141	3.72963	3.97557	4.09316	4.1189	blue
PARP16	14.9853	0.00055717	1	3.34041	3.32617	3.76284	3.38451	3.30146	3.32809	grey
FES	14.985	0.00055726	1	7.07414	7.13652	7.65448	7.18001	7.1735	7.12639	turquoise
SIT1	14.9736	0.000560436	1	5.05117	5.03629	4.79346	4.96293	5.08795	5.19683	brown
HSPA6	14.9698	0.000561512	1	7.06445	7.2293	7.82377	7.22373	7.37472	7.34167	blue
SAMD8	14.9547	0.000565749	1	5.80985	5.94002	6.22351	5.85922	5.83745	5.82482	blue
SNHG4	14.9532	0.000566171	1	0.283248	0.429906	-0.0387882	0.244253	0.250583	0.569297	blue
RUNDC1	14.9487	0.000567444	1	4.77909	4.74585	4.96435	4.84897	4.84357	4.8006	turquoise
BCKDK	14.9432	0.000569031	1	4.55358	4.54272	5.08628	4.55476	4.5543	4.50303	turquoise
RNF216L	14.9285	0.000573217	1	4.23104	4.24896	4.03029	4.26088	4.26982	4.35096	blue
KIAA0114	14.9278	0.00057341	1	3.37669	3.31919	3.10234	3.29924	3.40064	3.48361	blue
GPSM2	14.9165	0.000576655	1	3.14636	3.15542	3.5328	3.15043	3.15863	2.95986	turquoise
TRPC4AP	14.9093	0.000578738	1	6.53182	6.60428	6.89061	6.6005	6.65286	6.61465	blue
TOPORS	14.9045	0.000580141	1	5.77224	5.90902	6.33779	5.80526	5.78457	5.81767	blue
OXSR1	14.9024	0.000580732	1	5.54972	5.56316	5.82377	5.51227	5.52104	5.43556	turquoise
CRKL	14.8983	0.000581942	1	6.96745	6.88898	7.05072	6.94682	6.9364	6.85894	black
RCAN3	14.8933	0.000583381	1	4.71408	4.62107	4.41753	4.64789	4.76596	4.85394	blue
RASA2	14.8853	0.000585737	1	5.43896	5.4889	5.78727	5.44795	5.39009	5.44249	turquoise
ARF1	14.8748	0.000588823	1	7.42447	7.38416	7.69925	7.48015	7.43176	7.35944	turquoise
ADM	14.8706	0.000590038	1	4.78545	5.1511	5.67059	4.95157	5.10719	5.0777	blue
REPS2	14.8594	0.000593358	1	5.58844	5.61611	6.27587	5.64362	5.5012	5.45124	blue
HERPUD1	14.8562	0.000594312	1	5.76656	5.8861	6.09966	5.75822	5.73765	5.69533	blue
C14orf142	14.8345	0.000600813	1	2.92165	2.89651	2.74098	2.89203	2.84209	3.0544	brown
C15orf23	14.8331	0.000601227	1	3.2728	3.22507	3.93336	3.18935	3.19217	3.1718	blue
OTUD5	14.8291	0.000602433	1	6.20322	6.29119	6.59434	6.28116	6.33125	6.28652	turquoise
MPZL1	14.8282	0.000602685	1	5.80083	5.90779	6.43783	5.82543	5.78243	5.7435	blue
LAPTM5	14.8157	0.000606475	1	9.18841	9.04799	9.30543	9.18029	9.19058	9.04829	greenyellow
IGF1R	14.8141	0.000606973	1	6.42484	6.29314	6.65266	6.56195	6.5133	6.36541	blue
PPP1R15A	14.7969	0.00061219	1	5.76677	5.94372	6.41972	5.85955	5.84778	5.78114	blue
ERN1	14.7852	0.000615787	1	5.90031	5.87645	6.38408	5.88157	5.84715	5.76601	turquoise
CENPBD1	14.7826	0.000616597	1	2.85619	2.75799	2.91277	2.81111	2.95268	2.85537	greenyellow
C5orf20	14.779	0.000617713	1	1.36393	1.32946	0.444586	1.05318	1.07754	1.08529	blue
ASPH	14.7607	0.000623398	1	4.8716	4.85336	5.52138	4.85446	4.82938	4.82694	blue
SUPT7L	14.7576	0.000624349	1	4.79525	4.90528	4.70682	4.86585	4.84451	4.90921	turquoise
KANK1	14.7439	0.000628642	1	2.31581	2.0711	1.82815	2.24854	2.37626	2.4135	red
FEZ2	14.7303	0.000632919	1	4.02867	4.08095	4.38898	4.01798	4.03695	3.98671	blue
RNF175	14.7293	0.000633252	1	2.20199	2.06526	2.85377	2.1592	2.03181	2.04616	blue
VPS4B	14.7237	0.000635017	1	6.84664	6.91161	7.21466	6.8035	6.80702	6.80748	blue
LOC100133161	14.7089	0.000639726	1	-0.126836	-0.153524	0.532301	0.405093	0.239969	0.11481	blue
SRGAP2P2	14.7042	0.000641256	1	2.92067	2.92231	3.59152	2.91013	2.95815	2.81337	blue
PAK1	14.687	0.000646781	1	6.0121	6.09158	6.54886	6.04258	6.02291	5.91063	turquoise
ITM2B	14.6779	0.000649736	1	8.56974	8.64502	9.14496	8.63724	8.48839	8.53842	blue
ESYT2	14.6772	0.000649973	1	7.53567	7.46245	7.26457	7.45842	7.40702	7.4633	blue
AQP9	14.6635	0.000654443	1	7.23972	7.41124	8.08774	7.32544	7.41618	7.25219	blue
UNC119	14.6588	0.000655953	1	6.11199	6.27208	6.76484	6.2134	6.21819	6.20115	turquoise
EVL	14.6574	0.000656442	1	7.6538	7.71909	7.39318	7.70753	7.76588	7.82078	brown
CREBBP	14.6548	0.000657282	1	7.45115	7.31642	7.5847	7.55606	7.57143	7.38735	greenyellow
IL32	14.6509	0.000658555	1	4.36946	4.29501	4.027	4.3093	4.41136	4.4197	brown
GOLGA8A	14.6506	0.000658657	1	5.40179	5.47328	5.17262	5.51121	5.5204	5.6195	green
GYG1	14.6438	0.000660912	1	4.37278	4.39422	4.78676	4.39227	4.31981	4.25509	blue
PRKCA	14.6419	0.000661538	1	5.40797	5.2552	4.9948	5.36098	5.42563	5.38721	turquoise
DBF4	14.6398	0.000662213	1	3.46109	3.42783	3.25033	3.32051	3.34049	3.49168	turquoise
CMTM6	14.6346	0.000663969	1	8.17052	8.33286	8.82836	8.16558	8.08864	8.12444	blue
PSRC1	14.6291	0.000665788	1	1.61449	1.74976	2.41394	1.74751	1.79123	1.76517	blue
CLCN4	14.6249	0.000667169	1	3.82739	4.00182	4.54871	3.87457	4.01943	4.02244	blue
ZYG11B	14.6247	0.00066724	1	5.86562	5.97467	6.30245	5.82676	5.84809	5.85139	turquoise
PPT1	14.6225	0.000667988	1	6.97845	6.93864	7.26367	6.96417	6.91158	6.85563	blue
FSCN1	14.6196	0.000668959	1	2.4529	2.25591	2.91846	2.56745	2.22834	2.16736	turquoise
DHX35	14.6126	0.000671301	1	3.83399	4.07388	3.54259	3.83995	3.84037	3.89898	turquoise
FAM131A	14.6003	0.000675423	1	4.13272	4.22974	4.63461	4.11271	4.20624	4.10925	turquoise
CD1D	14.5952	0.000677171	1	5.51959	5.62486	5.90357	5.56211	5.5343	5.34894	turquoise
ACTN1	14.5938	0.000677636	1	7.51664	7.40526	7.85936	7.62428	7.62665	7.54064	blue
LOC100129550	14.5853	0.000680539	1	4.43999	4.5682	4.98327	4.4798	4.47207	4.4184	turquoise
SEMA6B	14.5809	0.000682017	1	-0.00984179	0.0601632	0.85023	0.190432	0.269301	-0.27517	blue
BCL7A	14.577	0.000683354	1	3.44704	3.45438	3.14626	3.42326	3.66141	3.72054	blue
FMNL3	14.5767	0.000683443	1	6.12195	6.0088	5.54101	6.14645	6.12289	6.09519	blue
PPOX	14.5707	0.000685495	1	3.87269	3.95811	3.75681	3.87077	3.92637	4.04444	turquoise
CPNE2	14.5677	0.000686523	1	3.99296	3.95783	4.48753	3.99109	3.91896	3.92293	blue
FPR2	14.5663	0.000687029	1	6.95415	7.15443	8.03476	6.9458	6.92915	6.95009	blue
AIFM2	14.5637	0.000687905	1	2.3248	2.34278	2.02691	2.26346	2.32719	2.43534	blue
PDGFB	14.56	0.000689176	1	2.51762	2.54259	2.30949	2.44656	2.57015	2.6577	turquoise
PELI2	14.5541	0.00069121	1	5.91827	6.05925	6.46989	6.00627	5.97522	5.99622	blue
ZBTB42	14.5524	0.000691806	1	3.89625	3.76761	3.29819	3.93859	3.99141	4.00208	blue
NR2C1	14.5518	0.000692011	1	4.24605	4.29275	4.03101	4.16744	4.17737	4.31467	salmon
ZFP30	14.5516	0.000692101	1	3.59824	3.71476	3.36039	3.49947	3.54147	3.62381	turquoise
NARF	14.5448	0.00069446	1	5.4104	5.47552	5.78543	5.53915	5.57658	5.53731	blue
HNRNPA1L2	14.5256	0.000701142	1	2.50897	2.53781	2.08688	2.42446	2.52526	2.61813	turquoise
VCAN	14.5219	0.000702444	1	9.61493	9.39372	9.75867	9.56373	9.42806	9.23695	brown
NBEAL2	14.5155	0.000704701	1	8.67053	8.7316	9.18489	8.87697	8.88643	8.72831	blue
ZNF80	14.4984	0.000710755	1	1.27045	1.56092	1.04576	1.43772	1.23649	1.44281	turquoise
HECW2	14.4975	0.00071105	1	1.94191	1.92614	3.12095	1.81698	1.83877	1.93884	blue
EIF2C4	14.4943	0.000712215	1	7.03153	7.07349	7.48576	7.123	7.08096	6.99188	turquoise
BOD1L	14.4753	0.000719002	1	7.93005	8.00863	8.39656	7.97851	7.96917	7.91851	turquoise
ZNF529	14.4746	0.000719268	1	4.7531	4.76675	4.47121	4.73326	4.76005	4.82855	turquoise
TMEM188	14.4727	0.000719949	1	4.59526	4.76452	5.19446	4.58916	4.4809	4.55407	blue
SLC38A6	14.4717	0.000720297	1	2.54028	2.56641	2.29895	2.50358	2.5402	2.62253	brown
FAM113B	14.4699	0.000720943	1	3.93974	3.74602	3.44603	3.95805	4.03995	4.04515	turquoise
LOC641518	14.4672	0.000721923	1	2.4	2.48031	2.09411	2.50845	2.64096	2.74652	blue
FAM8A1	14.4653	0.000722596	1	6.53514	6.65737	7.06776	6.61045	6.56225	6.60303	blue
MDFIC	14.4573	0.000725509	1	5.66274	5.60529	5.32921	5.46497	5.42987	5.57571	turquoise
C3orf20	14.4543	0.000726603	1	-1.76129	-2.18123	-1.52863	-1.82574	-1.61501	-1.88545	grey
MIPEP	14.4521	0.000727391	1	2.08681	2.15862	1.82738	2.0946	2.11121	2.26168	blue
ZNF200	14.451	0.000727798	1	4.65022	4.78464	4.99899	4.7184	4.70897	4.69517	blue
LCK	14.4505	0.000727971	1	7.76216	7.71293	7.44956	7.70815	7.78763	7.89494	brown
CRISP3	14.449	0.000728508	1	0.318732	0.651025	1.43748	0.48066	0.486055	0.116383	turquoise
SETD4	14.4406	0.000731576	1	3.75531	3.78335	3.59765	3.84115	3.80771	3.89832	black
TRIB1	14.4318	0.000734824	1	4.59371	4.68839	5.09095	4.74311	4.73063	4.63866	blue
AXIN2	14.4318	0.000734825	1	3.8758	3.74415	3.49409	3.79269	3.96914	4.0173	blue
PIK3CG	14.4265	0.000736767	1	6.92995	6.99404	7.24069	6.95431	6.94593	6.92648	blue
BCL6	14.4233	0.000737956	1	6.85119	7.02722	7.74275	7.02452	7.15923	7.14242	blue
SEMA4B	14.4224	0.00073826	1	5.25656	5.18573	5.60538	5.3882	5.4638	5.30223	turquoise
ARHGAP30	14.4204	0.000739013	1	9.15557	9.25372	9.60481	9.1583	9.18887	9.19355	turquoise
NOP56	14.4083	0.000743509	1	5.60704	5.59201	5.35251	5.54277	5.5728	5.63944	red
ZNF320	14.4081	0.000743567	1	3.8272	3.84887	3.48064	3.67486	3.79187	3.82506	turquoise
FRY	14.4065	0.000744163	1	7.39582	7.42328	7.73819	7.52114	7.52987	7.43655	brown
AGTPBP1	14.4019	0.000745876	1	7.32949	7.46755	7.8458	7.37272	7.3318	7.32134	blue
CEBPB	14.4018	0.000745915	1	6.40325	6.62706	7.24209	6.51964	6.46992	6.34651	blue
ATG9A	14.3934	0.000749045	1	5.76129	5.74508	6.19423	5.78427	5.7461	5.73457	turquoise
NOD2	14.3852	0.00075214	1	5.59843	5.56935	5.91218	5.66203	5.62564	5.56965	turquoise
ZFAND5	14.3849	0.000752242	1	7.17124	7.20379	7.45977	7.16429	7.07173	7.06791	blue
WDR47	14.3802	0.000754025	1	4.11484	4.14621	4.4482	4.11348	4.0908	4.00198	blue
MFSD7	14.3795	0.000754264	1	2.61644	2.72642	3.23776	2.76837	2.77802	2.64188	turquoise
AMIGO2	14.3784	0.000754684	1	3.59285	3.53892	3.29629	3.53413	3.56888	3.6975	blue
NUDCD3	14.3766	0.000755386	1	5.53971	5.52191	5.35539	5.55643	5.63585	5.65266	blue
GAB1	14.3623	0.000760798	1	4.87739	4.98329	5.28469	4.95891	4.83907	4.84057	blue
F11R	14.3565	0.000762993	1	6.70474	6.88854	7.30906	6.7263	6.75454	6.72506	blue
C14orf64	14.3549	0.000763602	1	1.93419	1.88745	1.4369	1.95194	2.03592	2.16497	turquoise
UBIAD1	14.3543	0.000763827	1	3.83199	3.65339	3.43561	3.80976	3.83426	3.85885	blue
ULK2	14.3486	0.000766033	1	4.48313	4.4475	4.13101	4.44824	4.40535	4.41663	blue
LIPN	14.3483	0.000766127	1	1.44093	1.90188	2.65092	1.48469	1.62449	1.37088	turquoise
CPEB4	14.3445	0.000767588	1	7.16453	7.13677	7.45496	7.14644	7.04506	6.9919	blue
CYBRD1	14.3436	0.000767958	1	4.94763	4.94766	5.23065	4.93388	4.8231	4.76931	blue
TIRAP	14.3382	0.000770001	1	3.57013	3.52946	3.82377	3.60558	3.55218	3.52293	blue
OGG1	14.3363	0.000770765	1	4.01695	3.93141	3.78975	4.05331	4.03689	4.08328	turquoise
LCP1	14.3352	0.000771189	1	9.83117	9.84288	10.2893	9.8394	9.7627	9.69135	turquoise
ARAP1	14.3316	0.000772541	1	9.11948	9.17125	9.64696	9.2381	9.2471	9.1676	blue
ADAM10	14.3292	0.000773475	1	7.31003	7.31547	7.58967	7.31546	7.22872	7.22004	blue
ANKRD13A	14.3148	0.000779065	1	7.36101	7.45707	7.81406	7.37642	7.37562	7.34209	blue
OBFC2A	14.3131	0.000779739	1	7.27494	7.48223	8.06164	7.38412	7.37817	7.42524	blue
SPOPL	14.312	0.000780179	1	6.76198	6.81416	7.21468	6.8244	6.7649	6.78809	blue
CLMN	14.309	0.000781357	1	5.22182	5.26302	5.6917	5.21939	5.23054	5.17186	blue
GK3P	14.3061	0.000782471	1	1.86693	1.95565	2.53615	2.06328	1.97689	1.85297	brown
WDR43	14.3044	0.000783121	1	5.30509	5.2398	5.07416	5.211	5.21991	5.30856	blue
RFTN1	14.3042	0.000783234	1	5.8196	5.82857	5.58191	5.81743	5.81981	5.82016	blue
PGCP	14.3035	0.000783496	1	5.51942	5.65091	6.12733	5.56371	5.60847	5.538	blue
IFITM3	14.2957	0.000786555	1	4.92294	4.95895	5.50576	4.89517	4.88394	4.91345	turquoise
CREB5	14.2921	0.000787975	1	6.29782	6.4175	6.91463	6.428	6.46028	6.36884	turquoise
GBP6	14.2829	0.000791614	1	-0.454273	-0.201483	0.153706	0.00275251	-0.19233	-0.341137	blue
DNAJB6	14.2814	0.000792199	1	6.60453	6.58501	6.97961	6.61727	6.55088	6.59552	turquoise
CD177	14.2581	0.000801479	1	-0.27402	0.216387	1.84074	0.147165	0.201156	0.0719215	blue
CSRNP1	14.2527	0.00080365	1	5.2339	5.43853	5.79127	5.3025	5.33109	5.32586	turquoise
RASGEF1B	14.2494	0.000804964	1	3.27978	3.42752	3.11952	3.1949	3.28678	3.32977	blue
PITRM1	14.2447	0.000806875	1	4.94996	5.07114	4.66013	4.99969	4.90103	4.99551	turquoise
LIMD1	14.2411	0.000808311	1	5.93113	5.97336	5.67054	5.88907	5.95728	5.92925	blue
RAB5C	14.2402	0.000808668	1	6.56936	6.54405	6.93962	6.5652	6.54975	6.51325	turquoise
TCEAL1	14.2307	0.000812554	1	1.77343	1.73805	1.50258	1.54906	1.42811	1.73647	blue
SBF2	14.2248	0.000814947	1	5.50323	5.57856	5.94082	5.52973	5.563	5.40217	turquoise
RAC2	14.2201	0.000816848	1	7.37815	7.3489	7.6908	7.45299	7.40707	7.36198	turquoise
FAM129A	14.2181	0.000817678	1	8.67773	8.73956	9.23952	8.75941	8.76934	8.71415	blue
DCHS1	14.2169	0.000818165	1	4.33072	3.93612	3.70768	4.31308	4.38467	4.35811	blue
FAM98A	14.2139	0.000819379	1	2.19111	2.09904	1.47676	2.03054	2.2206	2.14288	turquoise
LYZ	14.2132	0.00081966	1	11.1588	11.1029	11.4964	11.0171	10.9696	10.9117	grey
ZNF501	14.2081	0.000821785	1	1.46445	1.62148	1.22858	1.37963	1.30194	1.46796	turquoise
ME2	14.2072	0.000822132	1	5.72694	5.76921	6.01209	5.69762	5.68508	5.67016	blue
DHRS12	14.2024	0.000824099	1	3.4201	3.50335	3.8818	3.62408	3.73986	3.60784	blue
PLIN3	14.2022	0.000824187	1	5.7107	5.72448	6.27183	5.75496	5.74229	5.7072	turquoise
GTPBP5	14.1851	0.000831257	1	4.24714	4.23728	4.64373	4.34754	4.42545	4.34234	turquoise
HIST2H2BF	14.1833	0.000832026	1	6.5121	6.52845	7.00974	6.52558	6.65025	6.56659	turquoise
DPEP2	14.1806	0.000833161	1	6.45908	6.5628	7.06401	6.48664	6.57809	6.58054	blue
SERTAD3	14.1639	0.00084013	1	3.56653	3.59987	3.87889	3.57212	3.60658	3.52039	turquoise
HM13	14.1562	0.000843356	1	5.73057	5.69622	5.95128	5.76951	5.73865	5.69741	turquoise
GPX3	14.1522	0.000845069	1	2.19851	2.18373	2.71081	2.46855	2.46061	2.39085	blue
PPM1K	14.1498	0.000846072	1	5.30695	5.33552	5.08159	5.19087	5.24618	5.31247	turquoise
ZBTB47	14.1419	0.000849441	1	3.93284	3.99372	4.40132	4.02479	3.99135	3.93084	turquoise
NID1	14.1417	0.000849521	1	3.42712	2.91147	2.32064	3.19229	2.8801	2.8128	black
SPAG8	14.1354	0.000852191	1	0.40869	0.738014	0.228297	0.560125	0.572292	0.737094	grey
CACNA1E	14.1343	0.000852677	1	2.02024	2.05886	2.65502	2.23032	2.25239	2.0751	blue
LOC728558	14.1328	0.000853306	1	2.83109	2.89478	3.48213	2.92912	2.96593	2.89156	blue
RILPL1	14.1291	0.000854877	1	2.19567	2.24326	2.81563	2.48487	2.41087	2.42611	blue
SAP30L	14.1221	0.000857868	1	5.18679	5.17122	5.36709	5.18747	5.21331	5.12231	turquoise
CD2	14.1102	0.000862983	1	5.27372	5.2782	4.92842	5.19322	5.19677	5.30283	turquoise
KIAA2013	14.1066	0.000864552	1	5.41818	5.38981	5.82721	5.43982	5.44817	5.41203	turquoise
TMEM33	14.1004	0.000867242	1	6.85391	6.86701	7.18555	6.80759	6.72105	6.72633	blue
KDM3B	14.1002	0.000867327	1	7.18118	7.20949	7.51036	7.20763	7.21081	7.16475	turquoise
ZZEF1	14.092	0.00087087	1	7.45459	7.35934	7.51365	7.54563	7.53837	7.39898	greenyellow
SMG7	14.0841	0.000874338	1	5.73315	5.6449	5.86409	5.77363	5.82524	5.66234	turquoise
PPP1R12A	14.0818	0.000875354	1	7.54168	7.63378	7.93753	7.57504	7.48806	7.54981	blue
CDK4	14.0788	0.000876637	1	3.96304	3.86322	3.67075	3.79937	3.93197	3.96332	blue
RBM23	14.0739	0.000878786	1	6.67374	6.72703	7.14911	6.62177	6.68903	6.66664	blue
NIPAL3	14.0627	0.000883744	1	5.40951	5.3054	5.05117	5.42069	5.52051	5.48689	blue
TIMP1	14.0586	0.000885533	1	5.0686	5.04469	5.50609	4.98811	4.94299	4.9739	blue
RGL2	14.058	0.000885832	1	7.14102	7.34425	7.86353	7.26585	7.34813	7.37811	blue
CXCR5	14.0578	0.000885888	1	4.36953	4.27673	3.97353	4.3653	4.60261	4.60207	green
HS3ST1	14.0557	0.000886821	1	0.939792	1.10875	0.555442	1.17101	1.03714	1.2457	turquoise
SPOCK1	14.0529	0.000888088	1	-1.74268	-2.05005	-1.12564	-1.88653	-1.75069	-2.32017	grey
SMS	14.0441	0.000892009	1	5.00569	4.98275	5.40492	4.87544	4.90634	4.91894	black
NUP214	14.0366	0.000895333	1	6.40634	6.47444	6.85368	6.48907	6.50989	6.46689	blue
HAPLN3	14.0362	0.000895507	1	4.85762	4.92312	4.60952	4.8971	5.06524	5.18745	turquoise
NEK6	14.0264	0.00089994	1	5.28509	5.1995	5.49855	5.4309	5.33992	5.26711	blue
ZNF345	14.0261	0.000900072	1	2.84303	2.94075	2.6168	2.79243	2.80289	2.95897	turquoise
BECN1	14.0211	0.000902326	1	5.41688	5.44233	5.68994	5.40088	5.4084	5.39842	blue
CTAGE15P	14.0203	0.000902692	1	-4.33181	-3.66047	-4.5155	-3.74105	-4.32432	-3.73668	grey
PPM1B	14.0167	0.000904295	1	6.25984	6.32487	6.6368	6.301	6.24104	6.2539	blue
TDRD9	14.0147	0.000905194	1	2.18806	2.15759	2.75598	2.20704	2.22122	2.16392	blue
IQSEC1	14.0011	0.00091138	1	7.92833	7.89381	8.23609	7.98583	8.05069	7.88849	turquoise
ZFYVE16	13.9986	0.000912538	1	5.74169	5.85197	6.24955	5.84779	5.78751	5.76357	turquoise
ST20	13.9965	0.000913495	1	3.69286	3.88879	4.50176	3.78524	3.75297	3.83754	blue
PDE4DIP	13.9964	0.000913543	1	6.11256	6.11493	5.86101	6.13268	6.23687	6.22413	blue
C7orf59	13.995	0.000914184	1	6.77508	6.88901	7.47859	6.79731	6.84013	6.87781	turquoise
APBB1	13.9935	0.000914861	1	5.58824	5.50439	5.40613	5.55747	5.68528	5.78737	brown
BLNK	13.9932	0.000914991	1	2.48499	2.46027	2.03517	2.34987	2.39653	2.60952	turquoise
FLOT2	13.9868	0.000917906	1	7.57207	7.61312	8.10247	7.67376	7.74018	7.69474	blue
MPI	13.9858	0.000918369	1	4.10098	4.0995	3.87663	4.03065	4.14754	4.27125	red
ST8SIA4	13.9806	0.00092078	1	7.76246	7.87191	8.27129	7.76822	7.7019	7.76722	blue
OS9	13.9788	0.00092158	1	7.65642	7.75553	8.16187	7.66315	7.70309	7.69883	blue
TLE3	13.9704	0.000925481	1	7.64964	7.80369	8.31522	7.7908	7.89311	7.77989	blue
SELPLG	13.9687	0.000926253	1	8.56146	8.58482	9.06093	8.61395	8.55928	8.554	turquoise
SOAT1	13.9609	0.000929887	1	4.96966	5.0202	5.30317	4.95162	4.96131	4.90055	turquoise
RCSD1	13.9477	0.000936046	1	7.72068	7.71688	8.05801	7.68257	7.70787	7.64056	turquoise
KPNA1	13.9436	0.000937955	1	6.05735	6.06414	6.28059	6.0945	6.04422	5.99791	turquoise
ZNF236	13.9427	0.000938379	1	5.92487	5.81818	5.74237	5.87905	5.93044	5.89984	black
ELL	13.9404	0.00093947	1	6.4166	6.57766	7.12193	6.50655	6.60089	6.53025	blue
LOC100505854	13.932	0.000943404	1	2.28771	2.33895	2.96982	2.3579	2.42584	2.38151	blue
FCGRT	13.9299	0.000944432	1	7.93862	8.0464	8.68043	8.01172	8.02354	8.01615	blue
LOC100240735	13.9162	0.000950878	1	-1.02578	-0.650203	-1.20861	-0.778138	-1.17916	-0.70109	brown
KLF8	13.909	0.000954316	1	2.15068	2.30361	1.79134	2.16244	2.38703	2.42177	turquoise
CIDEB	13.9001	0.000958571	1	4.1907	4.27867	4.50476	4.20067	4.17409	4.07469	yellow
AGPAT6	13.8945	0.000961274	1	5.79528	5.80307	6.08707	5.77618	5.83463	5.8313	turquoise
ORC6	13.8888	0.000964004	1	0.84141	0.481202	0.869178	0.58338	0.844311	0.695391	black
KBTBD7	13.881	0.000967791	1	4.1744	4.2256	4.81149	4.29128	4.26162	4.32504	blue
ZBTB7B	13.8797	0.00096842	1	7.52219	7.53633	8.01361	7.57467	7.54151	7.54975	turquoise
NRCAM	13.879	0.00096875	1	2.6694	2.28754	2.08289	2.48496	2.6967	2.77202	turquoise
MMAB	13.8764	0.000970031	1	2.96046	3.00464	2.75716	2.82965	2.9935	3.0503	brown
FLJ39051	13.8688	0.000973728	1	1.34514	1.7594	2.31511	1.5715	1.7404	1.76169	blue
IL23A	13.8608	0.000977596	1	2.6836	2.69768	2.44572	2.69538	2.86611	3.00693	brown
RAB35	13.8572	0.000979356	1	5.91713	6.0053	6.37186	5.9469	5.95165	5.97231	turquoise
LOC100505633	13.8556	0.000980142	1	-3.50146	-4.22532	-4.04046	-4.07848	-3.43172	-3.62143	grey
LITAF	13.8552	0.000980363	1	8.3991	8.59126	9.09551	8.45576	8.47962	8.46921	blue
GCA	13.8545	0.00098067	1	8.12917	8.25439	8.96704	8.20785	8.10598	8.1833	blue
FAM49B	13.853	0.000981429	1	6.65123	6.8041	7.21841	6.67607	6.57654	6.56918	blue
ST6GALNAC3	13.8374	0.000989118	1	2.43675	2.65687	3.27683	2.50849	2.56225	2.50059	blue
ARID3B	13.8264	0.000994555	1	4.89688	4.84577	5.17639	4.96912	4.93559	4.86434	blue
HSH2D	13.8256	0.000994967	1	6.917	7.14839	7.47854	7.05355	7.05953	7.03389	turquoise
ZFP106	13.8243	0.000995611	1	7.45324	7.46397	7.84428	7.47252	7.46686	7.36098	turquoise
NADK	13.8175	0.000998983	1	8.95728	9.11308	9.6259	9.07714	9.13697	9.09754	blue
KBTBD11	13.8114	0.00100206	1	4.93092	4.85896	5.146	4.95083	4.93064	4.93729	blue
CXorf38	13.81	0.00100277	1	5.66868	5.73677	5.91161	5.66629	5.65072	5.62642	blue
GRB2	13.8078	0.00100388	1	8.21995	8.26707	8.67228	8.21849	8.20985	8.21864	blue
ELOVL1	13.8065	0.00100451	1	5.14834	5.13976	5.45505	5.12067	5.1105	5.14974	turquoise
GSN	13.7876	0.00101407	1	7.51562	7.51084	7.93875	7.64392	7.53387	7.46381	blue
APC	13.7859	0.00101493	1	6.7671	6.81525	7.05562	6.80035	6.75052	6.69403	blue
GHRL	13.7793	0.00101828	1	2.78152	2.59908	2.78901	2.78029	2.799	2.51249	blue
CKB	13.779	0.00101845	1	1.62361	1.70844	1.20727	1.67703	1.34459	1.54403	brown
TCF4	13.7785	0.00101869	1	5.18517	5.24909	4.80966	5.08044	5.1355	5.2045	turquoise
ATP6V1A	13.7761	0.00101991	1	6.79863	6.87434	7.31202	6.78842	6.69285	6.68446	blue
ARNTL	13.7756	0.00102018	1	4.91999	5.01301	5.28537	4.93035	4.91848	4.92371	blue
MX2	13.7704	0.00102283	1	6.99536	7.14249	7.61307	7.06975	7.17479	7.14548	blue
RAB18	13.7693	0.00102337	1	5.58	5.61186	5.89572	5.64658	5.49977	5.57457	turquoise
ABHD16A	13.7618	0.0010272	1	5.75455	5.93056	6.32776	5.77738	5.7945	5.85391	turquoise
C12orf35	13.7602	0.00102803	1	9.31392	9.41957	9.9541	9.39555	9.33405	9.31335	turquoise
INTS2	13.7569	0.00102972	1	4.33981	4.3116	3.9672	4.22296	4.23646	4.32318	turquoise
ACAA1	13.7441	0.00103633	1	5.16987	5.28735	5.59863	5.33356	5.3994	5.37064	turquoise
DDX17	13.7421	0.0010374	1	9.2577	9.29743	9.47988	9.32277	9.33809	9.30247	brown
GAPDH	13.7389	0.00103903	1	8.93787	8.86106	9.2878	8.90135	8.85867	8.83156	turquoise
CMTM1	13.732	0.00104266	1	2.82501	3.06975	3.68659	3.04834	3.07661	3.01336	turquoise
ARPC5	13.7263	0.00104562	1	8.48953	8.5501	8.99855	8.44679	8.36548	8.41879	blue
BEAN1	13.7232	0.00104725	1	1.57288	1.43854	1.98303	1.6895	1.75072	1.51147	turquoise
PYHIN1	13.717	0.00105048	1	3.79907	3.98468	3.43392	3.81256	3.59776	3.62341	turquoise
PAM	13.7133	0.00105244	1	3.88688	3.99678	4.29451	3.84249	3.85936	3.76273	yellow
INCA1	13.7048	0.00105694	1	-0.114311	0.130081	-0.228798	-0.0458757	-0.0236784	0.349037	red
SAP30	13.7017	0.00105857	1	2.40047	2.32342	3.55076	2.2988	2.10639	2.15919	blue
NLRX1	13.6997	0.0010596	1	4.87782	5.0286	5.51053	5.00728	5.10609	5.04682	turquoise
TOE1	13.6956	0.00106179	1	3.33188	3.36606	3.14609	3.29611	3.38923	3.41111	brown
CUL3	13.6844	0.00106775	1	6.0974	6.11167	6.34028	6.15389	6.07845	6.07015	turquoise
DBIL5P2	13.6752	0.00107267	1	-0.878638	-0.592641	0.0664268	-0.533985	-0.605474	-0.845882	blue
SEC14L1	13.6715	0.00107466	1	8.5404	8.55596	8.90667	8.63991	8.63177	8.53773	blue
AMICA1	13.6697	0.00107564	1	8.79828	8.94805	9.40994	8.88585	8.89652	8.9071	blue
SHKBP1	13.6674	0.00107684	1	6.7292	6.75558	7.24141	6.89559	6.88731	6.81401	turquoise
MAEA	13.6654	0.00107796	1	5.37097	5.45462	5.967	5.51036	5.50256	5.47647	turquoise
SMG5	13.6631	0.00107918	1	6.7696	6.83448	7.1436	6.81725	6.84674	6.83958	turquoise
RPL23AP53	13.6625	0.00107952	1	2.58406	2.58082	2.15222	2.44702	2.44209	2.56882	turquoise
ITGA6	13.6608	0.00108045	1	6.55568	6.44368	6.17396	6.52177	6.51675	6.59381	blue
MAGED1	13.6543	0.00108394	1	3.20935	3.00525	2.68227	3.09088	3.1421	3.15072	black
ROBO3	13.6413	0.001091	1	2.1957	2.31175	2.05347	2.23418	2.32983	2.5471	turquoise
ST8SIA1	13.6394	0.00109206	1	2.21157	2.24029	1.75387	2.2182	2.25726	2.43075	blue
CYB5R4	13.6392	0.00109213	1	6.03173	6.14718	6.63104	6.05467	5.9976	6.03789	blue
C10orf113	13.6354	0.00109421	1	-3.76643	-3.5374	-2.59439	-3.23815	-3.42477	-3.44456	pink
NT5C2	13.633	0.00109552	1	5.9134	6.02234	6.41441	6.01739	6.03943	5.94524	turquoise
TTC39C	13.6329	0.00109561	1	4.92031	4.8968	4.47998	4.83162	4.85302	4.87872	turquoise
DTX4	13.6269	0.00109892	1	4.41072	4.44268	4.70945	4.47231	4.50522	4.3786	blue
ARHGAP24	13.6208	0.00110227	1	3.76402	3.88197	4.29753	3.79846	3.87481	3.8094	blue
SETDB2	13.6199	0.00110277	1	5.26675	5.31262	5.0452	5.25203	5.22188	5.29215	turquoise
GOLPH3	13.6192	0.00110315	1	5.57187	5.56301	5.81816	5.56022	5.51275	5.48255	turquoise
ERGIC1	13.6179	0.00110385	1	6.89893	6.95706	7.38839	6.96823	6.90131	6.83037	blue
TBXAS1	13.6163	0.00110472	1	6.88665	6.9127	7.31956	6.89018	6.86119	6.78571	blue
PTPRE	13.6153	0.00110531	1	7.87008	7.93757	8.24309	7.93624	7.86445	7.87158	blue
MFN2	13.615	0.00110544	1	6.4486	6.45789	6.81964	6.45269	6.43009	6.38571	blue
KRT23	13.6133	0.00110637	1	6.00661	6.23045	6.92184	6.09412	6.12835	6.17733	blue
DIXDC1	13.6107	0.00110784	1	1.78739	1.7739	1.13859	1.76794	1.86603	1.83961	turquoise
C1RL	13.6085	0.00110902	1	5.97904	6.11199	6.52449	6.16822	6.14143	6.11606	blue
KLRG1	13.6014	0.00111298	1	4.32471	4.37466	3.73177	4.12499	4.02369	4.01757	turquoise
ZC3H12D	13.6006	0.00111342	1	5.30101	5.36745	5.17966	5.32726	5.50136	5.59418	brown
TSEN15	13.5995	0.00111408	1	4.18035	4.21336	3.95802	4.06935	4.08749	4.22974	green
LTK	13.5992	0.00111421	1	3.81089	3.96563	3.46493	3.76813	3.89349	3.97981	turquoise
MCF2L2	13.5986	0.00111458	1	1.18235	1.08252	0.719497	0.876277	1.10995	1.17345	blue
ARRDC4	13.5962	0.00111589	1	3.91412	3.94279	4.14623	3.90485	3.82609	3.60567	brown
FUT7	13.5952	0.00111646	1	5.06679	5.28949	5.86416	5.15379	5.223	5.22075	turquoise
NPTN	13.5891	0.00111988	1	6.1628	6.1812	6.57741	6.11337	6.04888	6.09031	blue
C14orf126	13.5821	0.0011238	1	3.46106	3.43299	3.10364	3.3087	3.38704	3.43078	blue
TPM3	13.5818	0.00112398	1	8.71405	8.72455	9.00069	8.67879	8.63775	8.65445	blue
SLC37A2	13.5792	0.0011254	1	5.00974	4.97045	5.20247	4.99576	5.06744	4.9171	turquoise
YTHDF3	13.5703	0.00113045	1	6.65997	6.65488	6.89524	6.6369	6.57164	6.58686	blue
RFC2	13.5675	0.001132	1	3.68054	3.7715	4.1117	3.66957	3.68727	3.67639	turquoise
SPINK8	13.5669	0.00113234	1	-3.50284	-3.2663	-2.05155	-3.39821	-2.69135	-3.17006	blue
MBP	13.5665	0.00113257	1	8.41422	8.4801	8.73322	8.42663	8.371	8.36764	blue
ACVR2B	13.5617	0.0011353	1	3.87613	3.75308	3.41236	3.88285	3.91464	3.97151	blue
DPEP3	13.5574	0.00113778	1	2.35426	2.44941	3.02562	2.51773	2.62877	2.54693	blue
C10orf2	13.5553	0.00113893	1	2.48806	2.25891	1.90435	2.36816	2.46473	2.5004	black
LPAR5	13.5508	0.0011415	1	3.28417	3.15901	2.78564	3.19741	3.15897	3.1554	blue
ATP6AP1	13.5506	0.00114163	1	6.27599	6.23231	6.64484	6.25405	6.19121	6.1679	turquoise
OSBPL8	13.5469	0.00114374	1	8.17175	8.20729	8.6495	8.18148	8.09751	8.14261	blue
RALBP1	13.5371	0.00114935	1	7.59689	7.65147	8.02571	7.60362	7.57669	7.58815	blue
MRPL46	13.526	0.00115574	1	2.92786	2.91041	2.73272	2.79171	2.88903	2.99472	brown
ZNF776	13.5254	0.00115613	1	5.08523	5.14895	5.36753	5.20571	5.22915	5.15367	turquoise
FCRL1	13.5246	0.00115656	1	5.9578	6.02675	5.72995	5.99386	6.18921	6.23658	black
FCRL6	13.5058	0.0011675	1	3.48352	3.58805	2.91693	3.50843	3.06343	2.97597	purple
AHNAK2	13.4982	0.00117194	1	2.82804	2.68265	2.02805	2.71807	2.85597	2.85125	blue
TMEM154	13.4912	0.00117607	1	8.09192	8.19252	8.58132	8.15271	8.12107	8.10492	blue
FAM86DP	13.4903	0.00117659	1	1.68067	1.55391	1.27179	1.46173	1.69388	1.71947	blue
LIN7A	13.4891	0.00117725	1	3.56347	3.77739	4.36734	3.66185	3.81765	3.72105	blue
HOXB3	13.4875	0.00117823	1	1.88118	1.95052	1.52613	1.80455	1.84939	1.90723	yellow
SARDH	13.4844	0.00118003	1	2.22323	2.18541	1.91504	2.21499	2.39636	2.47294	turquoise
GFOD2	13.4764	0.00118476	1	5.15463	5.20112	5.5422	5.1471	5.16922	5.18324	turquoise
MKNK2	13.4758	0.00118513	1	7.75411	7.81158	8.29311	7.81432	7.81661	7.80074	turquoise
DOCK9	13.4682	0.00118965	1	5.55891	5.42945	5.12245	5.5492	5.596	5.60671	turquoise
TRPM6	13.467	0.00119038	1	4.59177	4.50132	4.97672	4.64332	4.60936	4.53529	brown
NAP1L2	13.4625	0.00119302	1	0.848269	0.78028	0.499119	0.721993	0.599919	0.899104	turquoise
TNFRSF12A	13.46	0.00119454	1	2.71229	2.63264	3.42311	2.69277	2.73463	2.72517	turquoise
TBKBP1	13.4567	0.00119651	1	4.02361	4.23996	4.80483	4.16589	4.18094	4.13744	turquoise
SPNS3	13.4505	0.0012002	1	4.49923	4.29634	3.73072	4.52373	4.51297	4.55217	blue
NSUN5P1	13.4427	0.00120493	1	3.88058	4.02516	3.72047	4.04363	4.0631	4.17767	turquoise
C19orf12	13.4412	0.00120583	1	5.00217	5.00654	4.74396	4.91239	4.93167	4.98667	brown
SBNO2	13.4403	0.00120634	1	7.67565	7.85821	8.44378	7.87742	7.95047	7.85774	blue
ACSL4	13.4379	0.00120779	1	6.66105	6.7256	7.20462	6.66756	6.59543	6.60795	blue
PRR13	13.4373	0.00120816	1	4.89424	4.9638	5.39559	4.99125	4.89887	4.90876	turquoise
AARSD1	13.4358	0.00120906	1	2.60397	2.56678	2.2822	2.54602	2.68193	2.66157	blue
PSTPIP2	13.4345	0.00120988	1	5.45009	5.38462	5.62827	5.49202	5.33162	5.32277	turquoise
MRPS25	13.4337	0.00121032	1	5.19089	5.16793	4.9568	5.21629	5.2042	5.23203	blue
SMYD5	13.4256	0.00121527	1	3.3151	3.23996	2.96602	3.30202	3.30429	3.39732	blue
NOMO3	13.4239	0.00121629	1	1.61094	1.49549	1.79676	1.5314	1.61766	1.22023	turquoise
MCL1	13.4043	0.00122826	1	10.3051	10.4293	10.99	10.3538	10.3379	10.3473	blue
CLEC7A	13.4039	0.00122849	1	7.46672	7.61821	8.04461	7.49534	7.42911	7.48345	blue
TPST1	13.4006	0.00123054	1	3.33373	3.2886	4.18286	3.28519	3.12202	3.10138	blue
PINK1	13.3939	0.00123467	1	7.205	7.19582	7.62969	7.20602	7.18662	7.1671	blue
ENOSF1	13.3827	0.00124158	1	3.87655	3.9824	3.66876	3.95229	4.03043	4.0503	blue
ST6GALNAC6	13.3764	0.00124549	1	5.35656	5.47258	5.26733	5.38576	5.37292	5.46281	turquoise
CNKSR2	13.3749	0.00124645	1	3.22656	3.0799	2.82444	3.22011	3.27434	3.39615	blue
BIVM	13.3628	0.00125405	1	1.82009	1.81309	1.2577	1.68688	1.5626	1.60152	blue
CXCR2	13.3624	0.00125426	1	7.05626	7.09971	7.63358	7.18529	7.17558	7.0371	blue
EID2B	13.3612	0.00125504	1	2.01148	2.2035	1.92472	2.05312	1.96412	2.23706	turquoise
TNFSF8	13.3543	0.00125938	1	4.17625	4.06581	4.68699	4.14922	4.06635	4.05207	blue
ACAP2	13.3496	0.00126236	1	7.92193	8.02805	8.34645	7.93294	7.85321	7.85898	blue
LOC100131289	13.3467	0.00126417	1	-0.90886	-0.900976	-1.47022	-0.933974	-0.835712	-0.593632	grey
PLEKHO2	13.3458	0.00126471	1	7.70337	7.80009	8.1716	7.77261	7.75709	7.73801	turquoise
CDC42EP4	13.3454	0.00126498	1	2.84976	2.86788	3.1792	2.91748	2.81608	2.68461	turquoise
42621	13.3449	0.00126527	1	2.6713	2.65279	2.39743	2.60149	2.67157	2.76311	blue
ZNF746	13.3399	0.00126848	1	6.30553	6.41034	6.9142	6.39269	6.39047	6.35393	blue
PNMA3	13.3233	0.00127906	1	3.03104	3.11816	2.6912	3.14039	3.29369	3.3043	blue
GLTP	13.3204	0.0012809	1	5.24732	5.25494	5.58009	5.15932	5.09344	5.14124	turquoise
FAM102A	13.3162	0.00128357	1	6.2747	6.0807	5.85818	6.33088	6.40001	6.38704	blue
TXNDC12	13.3156	0.00128399	1	5.00637	5.02582	5.28958	4.97636	4.93951	4.90864	blue
PLIN5	13.3052	0.00129069	1	3.50783	3.81636	4.68476	3.71394	3.87963	3.84683	blue
HLCS	13.2907	0.00130003	1	3.59669	3.60394	3.24033	3.60807	3.637	3.62347	turquoise
PYCR1	13.2905	0.0013002	1	-0.189894	-0.413585	-0.68171	-0.518242	-0.160953	0.123945	brown
SESN2	13.2826	0.00130534	1	3.59783	3.62552	4.05581	3.60107	3.48292	3.44763	turquoise
KIAA0317	13.2811	0.00130629	1	6.27595	6.21192	6.51509	6.32206	6.28003	6.21023	blue
ZNF586	13.2753	0.00131012	1	5.28237	5.36417	5.69736	5.32481	5.41149	5.37419	blue
GOLGA2	13.2715	0.00131259	1	5.38879	5.38251	5.69634	5.36312	5.38083	5.35607	turquoise
PRDM5	13.2616	0.0013191	1	1.5194	1.50718	2.21043	1.59655	1.70395	1.60369	blue
THEM4	13.2611	0.00131941	1	4.37205	4.29024	4	4.32816	4.38155	4.3959	turquoise
PPP2CA	13.2591	0.00132074	1	5.92805	5.92374	6.2554	5.92439	5.9382	5.87619	blue
PTPLAD2	13.2556	0.00132307	1	5.60716	5.75768	6.08466	5.62506	5.51702	5.62539	blue
SRXN1	13.2538	0.00132424	1	6.05408	6.19788	6.55082	6.01552	5.97949	5.93903	blue
SLC2A11	13.2508	0.00132625	1	2.66802	2.74435	2.46816	2.71368	2.78844	2.89734	turquoise
MRVI1	13.2424	0.00133185	1	5.44325	5.74637	6.20075	5.57361	5.70659	5.60556	blue
TRIOBP	13.2361	0.00133601	1	6.44189	6.55772	7.02292	6.55112	6.5657	6.49867	turquoise
RAPGEFL1	13.2227	0.00134499	1	1.47439	1.63925	2.17553	1.7487	1.74655	1.69323	blue
UTP20	13.2201	0.00134676	1	4.69289	4.72659	4.231	4.59984	4.68665	4.66648	turquoise
CHIC1	13.2166	0.00134914	1	3.8709	3.86648	3.46988	3.71953	3.74884	3.92202	turquoise
AATF	13.2135	0.00135119	1	5.17548	5.19473	5.44428	5.20276	5.21667	5.20281	turquoise
RTN4	13.2054	0.00135672	1	6.42238	6.38616	6.75557	6.40227	6.3038	6.31052	blue
CBX1	13.1979	0.00136179	1	5.00745	5.01507	5.36832	4.99628	4.90506	4.96624	blue
MPZ	13.1966	0.00136271	1	2.18523	2.4312	2.98075	2.35052	2.43602	2.43511	blue
CCNC	13.194	0.00136446	1	4.45715	4.52012	4.28805	4.37797	4.30556	4.47318	turquoise
TNFRSF10C	13.1884	0.00136828	1	8.5305	8.77211	9.35739	8.68891	8.79082	8.76784	blue
FAM82B	13.1858	0.00137004	1	5.03599	5.13022	4.93524	5.04948	4.9929	5.07728	green
ROCK1	13.1848	0.00137072	1	7.50662	7.48694	7.84129	7.50719	7.44397	7.43069	blue
HOXC4	13.1793	0.0013745	1	-1.81707	-2.4764	-2.24275	-2.65665	-1.8999	-2.11066	grey
NLRP7	13.1759	0.00137687	1	-0.10742	0.0863052	0.000981633	0.130974	-0.41557	-0.512754	purple
FNDC3B	13.1683	0.0013821	1	6.7724	6.82226	7.15265	6.87169	6.81439	6.79842	blue
PLEKHM1	13.1635	0.00138544	1	5.57155	5.58935	5.86684	5.75539	5.7129	5.56176	turquoise
FNIP1	13.1556	0.00139091	1	6.73565	6.83957	7.1842	6.76306	6.75892	6.72929	blue
SS18	13.151	0.0013941	1	5.84006	5.87866	5.71765	5.7658	5.77879	5.87091	turquoise
CRTC3	13.1497	0.00139498	1	5.6154	5.43556	5.34281	5.57681	5.60403	5.58227	black
SLC29A1	13.1416	0.00140066	1	4.44719	4.1563	3.5665	4.53816	4.40614	4.41671	blue
CPM	13.1414	0.00140085	1	2.78964	2.56348	3.11616	2.52596	2.5825	2.46681	turquoise
LOH12CR2	13.1399	0.00140188	1	-0.221512	-0.233452	0.289885	-0.391738	-0.136273	-0.561313	blue
MTX3	13.1266	0.00141124	1	4.18211	4.18476	3.76755	4.18089	4.09697	4.21646	turquoise
TMBIM4	13.1148	0.00141957	1	4.97077	5.01343	5.3062	4.96691	4.94238	4.91782	blue
KDM4B	13.108	0.00142439	1	7.07575	7.11001	7.56843	7.23205	7.28874	7.17585	blue
UBA1	13.1037	0.00142744	1	6.85874	6.77723	7.06992	6.92277	6.91599	6.85144	turquoise
CD19	13.0996	0.00143038	1	4.34702	4.45028	4.14884	4.40758	4.59705	4.67283	green
N4BP1	13.0981	0.00143148	1	6.13617	6.16111	6.53352	6.1853	6.15808	6.16031	blue
PAFAH2	13.0941	0.00143432	1	4.65695	4.6393	4.22179	4.63152	4.50663	4.54314	turquoise
IP6K1	13.0912	0.0014364	1	6.65802	6.73689	7.09385	6.72119	6.74979	6.73406	blue
NMI	13.0878	0.00143885	1	5.56071	5.68043	6.08723	5.58259	5.57813	5.5825	turquoise
HSD17B12	13.0838	0.00144173	1	4.46306	4.52826	4.85797	4.48127	4.46479	4.47112	black
PPM1F	13.0836	0.00144186	1	8.1141	8.23823	8.78896	8.22292	8.22134	8.19582	blue
GZMK	13.0803	0.0014443	1	3.98354	4.00013	3.3103	3.74008	3.82306	3.85836	turquoise
NUP88	13.072	0.00145031	1	5.36347	5.38531	5.21455	5.29177	5.41027	5.43991	blue
NUDT16	13.0699	0.00145182	1	5.42302	5.312	6.01992	5.33611	5.26162	5.25743	blue
AFF2	13.0691	0.00145236	1	4.57014	4.72309	5.32499	4.58032	4.59958	4.55942	blue
ORMDL3	13.0654	0.00145506	1	6.84049	6.84637	6.74544	6.77872	6.78809	6.8863	grey
RAP2C	13.0649	0.00145541	1	5.51386	5.62848	5.8902	5.49283	5.46455	5.44187	blue
C17orf75	13.0496	0.00146658	1	3.12664	3.2154	2.88364	3.10879	3.11792	3.16332	turquoise
HRH3	13.0491	0.00146701	1	-2.92085	-3.08421	-2.06295	-3.0664	-2.63841	-3.24626	turquoise
ZNF37BP	13.0485	0.00146742	1	5.34184	5.53106	5.23031	5.43996	5.44349	5.49469	turquoise
ZNF135	13.0471	0.00146845	1	1.89893	2.2321	1.73589	2.03339	2.27218	2.31603	turquoise
C11orf42	13.0437	0.00147098	1	0.694997	0.68335	1.06199	0.797622	0.98147	0.704741	blue
PEX11G	13.0352	0.00147723	1	2.23592	2.71946	2.22802	2.39708	2.32483	2.59773	brown
GAA	13.0342	0.00147791	1	6.65724	6.70293	7.17349	6.70721	6.73131	6.63884	turquoise
TSPEAR	13.0266	0.00148357	1	0.377506	0.156322	0.87411	0.0921355	0.564972	0.520439	turquoise
BLOC1S1	13.0254	0.00148447	1	4.17821	4.19859	4.61232	4.10899	4.07207	4.07096	turquoise
AGPAT2	13.0212	0.00148758	1	4.59867	4.56158	5.05913	4.60535	4.6116	4.50249	turquoise
LDLRAP1	13.0208	0.00148789	1	6.77814	6.69136	6.6072	6.7328	6.80347	6.86961	brown
THBS4	13.0206	0.00148807	1	1.19183	1.10197	0.53024	1.35975	1.43371	1.50143	brown
INSR	13.0175	0.00149031	1	4.25864	4.07875	4.30362	4.2022	4.09906	3.96989	blue
CCRN4L	13.0163	0.00149123	1	3.32338	3.44331	3.91039	3.44342	3.44142	3.40134	blue
ZNF714	13.0099	0.00149598	1	4.19138	4.27396	4.01887	4.14105	4.11907	4.20521	turquoise
C5orf45	13.0077	0.00149763	1	2.69479	2.73553	2.43248	2.80472	2.87681	2.94234	blue
DCP2	13.0063	0.00149873	1	7.86239	7.89307	8.18397	7.8847	7.78468	7.77838	turquoise
TWISTNB	13.0036	0.00150071	1	3.79242	3.79948	3.51195	3.71078	3.65759	3.77297	turquoise
GLT1D1	13.0023	0.00150172	1	6.12887	6.22677	6.8106	6.22209	6.26322	6.2732	blue
PLEKHM3	12.9988	0.00150438	1	5.359	5.42557	5.55467	5.39461	5.4478	5.34204	blue
CDC123	12.9941	0.00150789	1	5.61442	5.65068	5.94074	5.58179	5.6432	5.63292	blue
PJA1	12.989	0.00151174	1	3.73774	3.70947	3.55385	3.55384	3.64548	3.80303	red
TLR6	12.9871	0.00151316	1	6.2092	6.25775	6.66893	6.29496	6.31953	6.28563	blue
IL23R	12.9845	0.00151513	1	0.446245	0.516609	-0.262911	0.293496	0.151037	0.478852	turquoise
EDAR	12.9831	0.00151617	1	2.21464	2.15543	1.78308	2.3333	2.38258	2.38634	turquoise
CD302	12.9827	0.00151651	1	3.08029	2.98442	3.51759	2.98076	3.07195	2.93493	turquoise
NPTXR	12.9725	0.00152423	1	1.52286	1.28632	0.863269	1.38581	1.57356	1.47506	blue
PLEKHG4	12.9612	0.00153289	1	4.13479	4.23189	3.96404	4.15814	4.32317	4.42875	turquoise
TADA2B	12.9573	0.00153587	1	6.00561	5.99954	6.32503	6.02584	6.03388	5.9928	turquoise
C1orf109	12.9555	0.00153728	1	3.10568	3.09112	2.86704	3.04954	2.99348	3.03618	blue
HK3	12.9514	0.00154043	1	7.90057	7.94657	8.46657	8.0338	8.01745	7.98222	turquoise
DOCK8	12.9434	0.00154662	1	8.93819	8.92872	9.18526	8.98298	8.96415	8.93366	turquoise
FOXC1	12.9374	0.00155123	1	-2.82957	-2.66731	-1.34272	-2.14993	-2.67717	-2.88383	turquoise
KAT2A	12.9303	0.00155673	1	4.29797	4.33946	4.0786	4.44271	4.4546	4.49291	turquoise
FLI1	12.9197	0.00156506	1	7.52385	7.48258	7.76882	7.53625	7.50449	7.46259	blue
SIPA1L1	12.9139	0.00156956	1	6.14319	6.22934	6.64331	6.22175	6.33715	6.2348	blue
AGAP5	12.9104	0.0015723	1	2.11311	2.04984	1.79686	2.01311	2.13706	2.1044	blue
KRI1	12.9063	0.00157554	1	4.85091	4.83433	4.58424	4.83866	4.85125	4.92383	turquoise
RASSF3	12.8978	0.00158224	1	7.33562	7.408	7.81419	7.34786	7.33124	7.33472	blue
C11orf73	12.8937	0.00158553	1	3.87364	3.86671	3.74989	3.85775	3.78841	3.95563	brown
C10orf55	12.8892	0.00158909	1	-4.06185	-3.27477	-2.98316	-3.08996	-4.20907	-3.80859	pink
NACC2	12.8889	0.00158935	1	6.55856	6.56389	7.01595	6.56695	6.51944	6.50071	turquoise
ASAP3	12.8768	0.00159896	1	0.337797	0.0870483	-0.273362	-0.0303385	0.14056	0.124266	blue
GOLGA7B	12.8748	0.00160053	1	2.95506	3.05368	2.78824	3.04403	3.23047	3.38292	blue
FAM160A2	12.8744	0.00160092	1	4.75644	4.81655	5.2056	4.87163	4.87143	4.82241	blue
ART1	12.8728	0.00160214	1	-3.05545	-3.07099	-2.07445	-2.51611	-2.34494	-2.94677	yellow
FAM157A	12.8685	0.00160562	1	2.19537	2.23467	2.95006	2.46266	2.59421	2.51845	turquoise
BAHD1	12.8651	0.00160832	1	4.80764	4.69303	4.45232	4.82452	4.81579	4.81333	blue
HN1	12.8638	0.00160938	1	6.0777	6.18563	6.64107	6.09918	6.09752	6.08925	blue
BBS2	12.8504	0.00162023	1	4.75836	4.87594	4.67053	4.73003	4.8915	4.90532	blue
FAM21C	12.8417	0.0016273	1	4.8541	4.8601	5.06048	4.80562	4.80496	4.7711	turquoise
GRINA	12.8393	0.00162919	1	7.07656	6.92055	7.16125	7.06958	7.04602	6.93811	green
KIAA1949	12.8365	0.00163151	1	8.20137	8.24421	8.66352	8.21361	8.21502	8.23709	turquoise
RNASE4	12.8352	0.00163255	1	0.937297	0.691904	1.3549	0.771114	0.839617	0.657563	blue
ST3GAL5	12.8302	0.00163667	1	4.00621	3.98777	3.56211	3.94368	3.94707	3.97264	blue
ITGB2	12.8148	0.00164928	1	10.6186	10.6468	11.1533	10.6454	10.6206	10.5775	turquoise
C1orf226	12.8146	0.00164951	1	-2.62531	-2.69523	-2.21584	-2.14237	-2.61586	-3.1724	grey
UBP1	12.8032	0.0016589	1	5.362	5.27235	5.12936	5.31726	5.32721	5.31616	blue
CLIC1	12.796	0.0016649	1	7.9296	8.03253	8.479	7.89674	7.86943	7.88763	blue
NFKBIA	12.7957	0.00166513	1	6.94259	7.05588	7.94207	6.92829	6.87776	6.9693	blue
RXRB	12.7944	0.00166618	1	5.2209	5.30095	5.53375	5.29134	5.31293	5.32513	turquoise
CDK5R1	12.7778	0.00168007	1	4.05976	4.23964	4.88835	4.10757	4.0547	4.04643	blue
LOC284385	12.7775	0.00168035	1	-0.022424	0.240036	-0.120119	0.281002	0.0533602	0.252814	turquoise
C11orf61	12.7676	0.00168871	1	2.96074	3.02945	2.7219	3.04977	2.91832	3.00666	blue
C12orf42	12.7675	0.00168879	1	0.940926	0.984338	0.589878	0.944917	1.13868	1.28029	blue
PAX5	12.7594	0.0016956	1	4.8013	4.78343	4.35268	4.86827	5.17132	5.05196	blue
ADH1A	12.7509	0.00170284	1	-3.89501	-3.46515	-4.60356	-4.11622	-4.36767	-4.10308	grey
NHS	12.7497	0.00170389	1	2.96912	3.0333	3.50003	3.11129	3.06207	3.04908	turquoise
KIAA0913	12.7438	0.00170887	1	6.4886	6.55835	6.86949	6.63318	6.65395	6.57059	blue
TBC1D2	12.7411	0.00171122	1	4.60496	4.62739	4.98776	4.67212	4.71859	4.59134	turquoise
DDX19A	12.7337	0.0017176	1	4.60465	4.57359	4.35249	4.57131	4.57883	4.61538	red
APOBEC3D	12.7294	0.00172125	1	2.82209	2.78888	2.41219	2.84916	2.8694	2.91821	blue
ETF1	12.728	0.0017225	1	5.73946	5.7791	6.02032	5.69261	5.66946	5.6701	blue
SMCR8	12.727	0.00172333	1	7.26385	7.22741	7.39524	7.25881	7.30965	7.26401	turquoise
ADAT2	12.7264	0.00172388	1	2.89926	2.97321	2.57338	2.96196	2.89618	2.99962	turquoise
C5orf32	12.7245	0.00172551	1	3.86845	3.88263	4.55771	3.9053	3.91743	3.91313	blue
DOK3	12.7213	0.00172823	1	6.21988	6.23835	6.76521	6.42004	6.42891	6.25206	blue
PGAM5	12.7203	0.00172912	1	4.55692	4.45359	4.2726	4.3791	4.44569	4.52771	brown
C2orf68	12.7185	0.00173064	1	6.01326	6.10652	6.29313	6.01808	6.0658	6.0436	blue
FAM123B	12.7146	0.00173402	1	3.36406	3.16815	2.92324	3.28483	3.36242	3.36923	turquoise
SERPINB1	12.7131	0.00173539	1	6.29032	6.3947	6.76401	6.33269	6.27519	6.16999	turquoise
CCNY	12.7108	0.00173735	1	7.00744	7.0029	7.29778	6.94481	6.92919	6.9282	blue
SLC25A15	12.7086	0.00173924	1	3.28873	3.25762	2.94897	3.19704	3.21191	3.27251	blue
CD27	12.7033	0.00174384	1	5.07103	4.92207	4.77694	5.05539	5.17886	5.27738	brown
C1QTNF3	12.6942	0.00175179	1	1.23318	1.307	0.662891	1.20042	1.09623	1.25193	turquoise
ATP6AP2	12.6916	0.00175409	1	6.6769	6.65504	6.97004	6.57575	6.51202	6.52939	blue
WWC3	12.6911	0.00175451	1	7.17389	7.20418	7.55939	7.21918	7.25812	7.21045	blue
PVRL2	12.6894	0.00175607	1	2.52939	2.5012	2.87302	2.75862	2.69018	2.57912	brown
TULP4	12.6838	0.00176093	1	5.21679	5.03984	4.69358	5.19807	5.13932	5.059	blue
SLC43A2	12.6827	0.00176194	1	7.39307	7.54403	8.05855	7.47482	7.52345	7.4482	blue
F2R	12.6789	0.00176528	1	4.66441	4.82729	4.82938	4.667	4.42335	4.44709	pink
MMS19	12.6575	0.00178427	1	5.08114	5.09136	4.92681	5.12093	5.12413	5.17997	red
CNTNAP3	12.6574	0.00178431	1	4.79562	5.01629	5.77415	5.00834	5.10398	5.01709	blue
HELB	12.6569	0.00178476	1	5.50503	5.4567	5.22605	5.57285	5.51149	5.62125	turquoise
TMEM19	12.6464	0.00179423	1	4.95894	4.94315	4.75264	4.76019	4.79478	4.92664	turquoise
ATP6V0B	12.6429	0.00179736	1	7.10986	7.20728	7.80263	7.12093	7.14582	7.14972	turquoise
RORC	12.6418	0.00179829	1	3.24584	3.24755	2.77562	3.15727	3.20518	3.20104	turquoise
SPI1	12.6416	0.00179854	1	7.03452	7.02352	7.49095	7.17198	7.19362	7.04952	blue
ZCCHC12	12.6394	0.00180045	1	-3.84298	-3.78852	-2.92276	-4.06634	-3.76492	-4.49804	turquoise
ALDH18A1	12.633	0.00180625	1	4.27428	4.2756	3.94562	4.15365	4.28154	4.29408	red
CCDC43	12.6289	0.00181	1	3.64669	3.71906	3.52144	3.56066	3.48425	3.61676	turquoise
DDX60L	12.6288	0.00181005	1	6.95258	7.0302	7.40124	7.06012	6.96496	6.9297	blue
LPCAT2	12.6278	0.00181092	1	6.35958	6.31188	6.71994	6.43127	6.32113	6.30638	red
FANCF	12.6221	0.00181612	1	4.86492	4.88967	4.60515	4.79446	4.81066	4.89657	brown
FXN	12.619	0.00181895	1	3.33145	3.303	2.96705	3.30866	3.25995	3.33583	blue
MIAT	12.6189	0.001819	1	6.47578	6.48697	6.08765	6.61447	6.56124	6.54503	black
WNT16	12.6108	0.0018264	1	0.607531	0.818938	0.362298	0.535157	0.67115	0.892294	grey
ALDH3B1	12.6012	0.0018352	1	5.35102	5.34306	5.69237	5.35188	5.32102	5.21499	turquoise
PRKAR2A	12.5963	0.00183967	1	3.64567	3.57808	3.81447	3.68066	3.68534	3.47665	turquoise
CHI3L2	12.5962	0.00183979	1	3.47988	3.34264	2.9	3.19148	3.32211	3.38874	red
PAR-SN	12.5942	0.00184163	1	3.89806	3.86012	3.55253	3.87058	3.92467	3.9801	blue
EDIL3	12.5874	0.0018479	1	-2.71847	-3.52876	-3.3732	-3.48852	-3.48767	-3.06702	grey
NPHP3-ACAD11	12.5853	0.00184989	1	0.323465	0.31835	-0.266751	0.156191	0.075195	0.449663	turquoise
LOC147727	12.5793	0.0018554	1	3.57719	3.69055	3.44518	3.58579	3.68124	3.77204	turquoise
ABCA1	12.576	0.0018585	1	6.70833	6.90847	7.34744	6.86007	6.97094	6.91243	blue
VENTX	12.5741	0.00186022	1	3.16215	2.95114	3.33115	3.06758	3.09497	3.01887	turquoise
BLM	12.5662	0.0018676	1	3.20829	3.45067	2.93381	3.20415	3.28439	3.24982	turquoise
PTTG1IP	12.56	0.00187336	1	7.2014	7.27818	7.58923	7.24001	7.24224	7.22509	turquoise
SAAL1	12.558	0.00187525	1	2.31234	2.45222	2.03755	2.26248	2.3781	2.39981	blue
CELF2	12.5573	0.00187593	1	8.35032	8.2957	8.63538	8.3794	8.32776	8.29239	blue
SLC46A1	12.5568	0.00187637	1	1.92409	1.99983	1.56775	2.11532	2.0559	2.082	blue
PGM2	12.5561	0.00187703	1	5.78167	5.79518	6.14448	5.7552	5.74302	5.75619	turquoise
NUP98	12.5553	0.0018778	1	7.58782	7.68976	8.0108	7.55873	7.6042	7.57111	turquoise
PSEN1	12.5539	0.00187909	1	6.39985	6.36384	6.74733	6.38146	6.37292	6.28201	turquoise
CHMP1B	12.5515	0.00188141	1	6.69454	6.82372	7.18102	6.73897	6.74766	6.77913	blue
TNK1	12.5463	0.00188628	1	2.35203	2.39343	2.07218	2.48241	2.65403	2.75369	blue
FAM48A	12.5458	0.00188675	1	5.5421	5.59444	5.82576	5.5348	5.57117	5.54235	blue
PPP4R1L	12.5398	0.00189245	1	2.75253	2.82569	3.16264	2.88421	2.87267	2.7494	blue
GMDS	12.5377	0.00189444	1	1.43362	1.3095	1.48117	1.54337	1.62867	1.35334	grey
UBR2	12.536	0.00189597	1	8.36493	8.43843	8.70778	8.41265	8.37731	8.35058	blue
INPP4B	12.5274	0.00190419	1	5.25528	5.29799	4.86711	5.2297	5.39052	5.40555	turquoise
RAPGEF1	12.5227	0.00190867	1	7.4709	7.44158	7.68816	7.4728	7.45101	7.37747	turquoise
NFE2	12.5175	0.00191363	1	7.39576	7.44583	7.72917	7.44	7.46224	7.38642	blue
STX16-NPEPL1	12.5145	0.00191653	1	1.59562	1.74701	2.09456	1.82271	1.8152	1.80168	blue
CCDC89	12.5073	0.00192342	1	-0.925284	-1.00752	-2.26279	-1.24457	-1.24684	-1.20282	grey
CCDC86	12.5036	0.00192702	1	2.26807	1.8999	1.5183	2.22625	2.19368	2.21507	blue
GEMIN8	12.4982	0.00193215	1	2.39435	2.52699	2.1587	2.43459	2.51098	2.52259	brown
RUVBL1	12.4946	0.00193564	1	4.30583	4.30766	4.1334	4.17285	4.28503	4.35737	brown
PNPLA1	12.4928	0.00193744	1	1.35679	1.40227	1.92641	1.54899	1.52492	1.28301	blue
GZMB	12.4868	0.00194327	1	4.86104	5.07931	5.05443	4.80001	4.2871	4.00799	purple
CISH	12.4839	0.00194602	1	4.47975	4.18299	3.94118	4.44807	4.43697	4.48473	blue
ZFAND3	12.4786	0.0019512	1	5.98424	5.89602	6.21407	6.01067	6.03832	5.9343	turquoise
LSG1	12.4734	0.00195634	1	5.16108	5.12237	4.94382	5.08946	5.16147	5.14821	red
CXCL1	12.4659	0.00196361	1	2.31289	2.48399	3.20771	2.21706	2.32122	2.32204	blue
PARP15	12.4627	0.00196681	1	5.10522	5.19154	4.76722	5.22455	5.15738	5.18075	blue
ANKRD13C	12.4593	0.00197016	1	5.51325	5.48263	5.26755	5.43441	5.37733	5.46131	blue
MAPK13	12.4582	0.00197119	1	4.39443	4.34318	4.82115	4.4903	4.48931	4.49607	turquoise
TDP2	12.4524	0.00197698	1	5.52955	5.64588	5.99982	5.55172	5.53814	5.55218	blue
TARBP1	12.4511	0.00197827	1	4.7794	4.74501	4.37969	4.77124	4.79002	4.79042	turquoise
RIT1	12.446	0.00198324	1	6.19099	6.25539	6.6273	6.18068	6.11656	6.1414	blue
ENC1	12.4432	0.00198604	1	4.79802	4.85437	5.02891	4.82521	4.78092	4.65329	grey
STX10	12.4374	0.00199186	1	5.71287	5.88149	6.51074	5.80677	5.83037	5.8809	turquoise
IL1RAP	12.4248	0.00200443	1	6.23101	6.19248	6.75014	6.29092	6.13476	6.06631	blue
GDI1	12.4229	0.00200635	1	5.37773	5.42829	5.80935	5.46457	5.43558	5.47106	blue
PBX2	12.4177	0.00201153	1	6.54954	6.58974	6.92124	6.57916	6.63656	6.58146	blue
PER1	12.4096	0.00201967	1	3.85027	3.76177	4.83019	3.75513	3.71957	3.49239	green
C3orf23	12.405	0.00202435	1	4.04991	4.13612	4.47022	4.01143	4.04083	3.95534	turquoise
GSR	12.3985	0.00203095	1	6.03554	6.04231	6.3378	5.95779	5.88125	5.86952	turquoise
SH3PXD2A	12.3929	0.00203663	1	4.28427	4.11425	3.81523	4.29887	4.29573	4.22888	blue
LRIG1	12.3894	0.00204017	1	4.87192	4.84179	4.67348	4.84117	4.91935	4.98124	blue
RPS20	12.3875	0.00204217	1	8.97465	8.95455	8.78419	8.8428	8.8929	9.0191	red
FZD3	12.3805	0.00204934	1	2.4084	2.38789	1.8955	2.24474	2.31904	2.36104	blue
ZNF132	12.3722	0.00205781	1	2.83407	2.91621	2.6471	2.87633	2.95151	2.99954	blue
C3orf62	12.3691	0.00206099	1	4.54202	4.61802	5.00964	4.58129	4.68342	4.60933	blue
ZNF391	12.361	0.00206936	1	-0.512735	-0.123746	-0.753734	-0.516005	-0.454449	-0.19984	turquoise
CD83	12.3566	0.00207393	1	3.07847	3.14996	2.78296	2.98688	3.21134	3.23435	turquoise
TOR1AIP1	12.3543	0.0020763	1	6.08279	6.12853	6.36146	6.07521	6.04084	6.04244	turquoise
IL13RA1	12.3525	0.00207819	1	6.4761	6.36667	6.80297	6.44393	6.15926	6.09069	turquoise
DHRS7B	12.3509	0.00207986	1	3.06328	3.10916	3.42388	3.0879	3.09421	3.04154	turquoise
ZNF554	12.3461	0.00208489	1	2.17936	2.31841	1.96028	2.16214	2.28609	2.30829	turquoise
GNB4	12.346	0.00208499	1	6.42881	6.45174	6.69933	6.38244	6.30268	6.32449	blue
ALG10	12.3354	0.00209607	1	2.69847	2.71395	2.31993	2.68447	2.61045	2.716	turquoise
TCOF1	12.3347	0.00209675	1	5.27955	5.14337	4.95212	5.28756	5.32214	5.2972	blue
ATP1A1OS	12.3271	0.00210474	1	1.85271	1.76556	1.43853	1.80289	1.96752	1.99974	turquoise
RAP1GAP2	12.3243	0.00210775	1	7.10756	7.14275	7.38588	7.19345	7.14702	7.04462	turquoise
LOC100507557	12.3237	0.00210839	1	1.56902	1.57784	1.23462	1.70346	1.64989	1.80599	yellow
C9orf96	12.3232	0.00210889	1	1.13858	1.24666	0.722857	1.2719	1.286	1.34869	blue
KHNYN	12.3231	0.00210899	1	7.33429	7.40384	7.59559	7.35695	7.38933	7.39006	turquoise
BAIAP2	12.3162	0.00211628	1	3.55478	3.6833	4.18731	3.72153	3.77105	3.63627	turquoise
SLC7A1	12.3161	0.00211639	1	4.49342	4.32668	4.04183	4.40027	4.46374	4.37014	black
XPNPEP2	12.3136	0.00211899	1	-1.05756	-0.600211	-1.22834	-0.846682	-1.14457	-1.19553	grey
ZNF570	12.3113	0.00212149	1	2.53034	2.52357	2.17155	2.44305	2.45718	2.48461	turquoise
RAB32	12.3107	0.0021221	1	4.41255	4.48834	4.81876	4.45149	4.40599	4.41242	blue
SASH1	12.3106	0.00212223	1	2.67356	2.46381	1.81861	2.42411	2.34488	2.30319	blue
PTX3	12.3103	0.00212249	1	0.0253098	-0.3142	0.433564	-0.073556	-0.150647	-0.302702	grey
ZNF675	12.3086	0.00212428	1	3.49578	3.45851	3.09534	3.451	3.41518	3.48796	turquoise
FHIT	12.3039	0.00212937	1	2.08941	1.95483	1.73248	2.00833	2.04323	2.20388	blue
ARHGAP25	12.3031	0.00213016	1	7.75291	7.80838	8.1072	7.80143	7.81579	7.79871	blue
ZNF740	12.3006	0.00213287	1	5.73339	5.66498	5.56694	5.70721	5.79782	5.76651	turquoise
PLD4	12.2988	0.00213481	1	5.32787	5.25934	4.67218	5.27867	5.24119	5.28813	turquoise
MCM3	12.2891	0.00214511	1	5.2127	5.28085	4.98812	5.1674	5.23533	5.28151	red
DZIP3	12.2841	0.00215053	1	4.22066	4.35727	4.04916	4.21401	4.24061	4.41773	turquoise
DUSP22	12.2806	0.00215433	1	4.74077	4.76271	5.03993	4.78807	4.80168	4.81359	turquoise
ADAMTSL4	12.2794	0.00215558	1	5.7477	5.84363	6.29029	5.94287	6.08202	5.95003	blue
ZNF600	12.2784	0.00215665	1	3.96699	4.05199	3.5866	4.00089	3.79249	3.84232	turquoise
HBP1	12.2677	0.00216818	1	6.25731	6.42216	6.78021	6.24848	6.28753	6.25843	blue
ZNF607	12.2576	0.00217918	1	2.83049	2.75565	2.4322	2.77427	2.87596	2.88822	turquoise
AKR1C3	12.2574	0.0021794	1	2.34264	2.46936	2.18396	2.38803	1.85605	1.77911	purple
PNOC	12.2507	0.00218669	1	1.63808	1.68885	1.40301	1.56526	1.90465	1.89927	turquoise
AFF3	12.2462	0.00219163	1	5.0955	5.01141	4.69485	5.17083	5.31005	5.25386	blue
MPPE1	12.2437	0.00219439	1	6.00099	6.08694	6.45781	6.06359	6.08569	6.08512	blue
BLOC1S1-RDH5	12.2407	0.00219773	1	-4.20376	-4.23856	-3.37632	-3.89855	-3.7429	-4.3329	blue
NLRP3	12.2373	0.00220139	1	5.03616	5.02504	5.31447	4.98395	5.01558	4.92998	yellow
IQCE	12.2337	0.00220537	1	4.67731	4.64944	4.92263	4.71487	4.73644	4.65002	turquoise
ACTB	12.2322	0.00220708	1	11.5438	11.4415	11.7887	11.5866	11.5328	11.461	turquoise
CNN2	12.2309	0.00220843	1	8.67048	8.66617	9.12327	8.68661	8.74157	8.71012	turquoise
G0S2	12.2273	0.00221249	1	1.23621	2.29549	2.782	1.4972	1.78053	1.36139	blue
FKBP5	12.2252	0.00221483	1	5.67466	5.30139	6.39718	5.52457	5.27144	5.15227	blue
SLC20A2	12.2251	0.0022149	1	3.44862	3.47291	3.08846	3.4568	3.42268	3.39736	blue
SEMA5A	12.224	0.00221609	1	0.398904	0.251618	-0.156716	0.430471	0.0749957	0.383377	pink
CBL	12.2214	0.00221896	1	7.74386	7.66921	7.96163	7.76928	7.71454	7.65579	turquoise
MRTO4	12.2197	0.00222085	1	3.5511	3.4282	3.23476	3.40512	3.50722	3.57527	red
PAK1IP1	12.2179	0.00222284	1	2.58936	2.6291	2.24598	2.56741	2.54375	2.58136	turquoise
IKZF2	12.2156	0.00222546	1	5.84741	5.77183	5.13462	5.73927	5.70961	5.72875	turquoise
MPZL2	12.2154	0.00222564	1	2.81805	2.95061	3.32946	2.85185	2.66506	2.73435	blue
SRSF4	12.2086	0.00223327	1	5.31293	5.22464	5.49619	5.26866	5.25677	5.25415	turquoise
PXMP4	12.2066	0.00223544	1	3.97594	3.96432	3.75174	3.91507	3.96907	3.99974	blue
C15orf37	12.2004	0.00224241	1	4.01948	4.22571	4.97359	4.18688	4.23394	4.26388	blue
MOV10	12.1965	0.00224679	1	5.05526	5.04172	4.89373	5.06692	5.10038	5.16058	turquoise
NFKBIZ	12.1952	0.00224831	1	6.04558	6.20257	6.44763	6.14013	6.17935	6.15541	blue
SNX22	12.1931	0.00225064	1	4.67808	4.74013	4.56031	4.67599	4.84492	4.91128	turquoise
AMIGO1	12.1903	0.00225382	1	3.47512	3.3767	3.12409	3.46275	3.57451	3.61953	blue
KIAA1671	12.1867	0.00225784	1	1.82092	1.74722	1.08504	1.76537	1.65953	1.69552	blue
ITGA5	12.179	0.00226656	1	7.38162	7.42956	7.78802	7.43006	7.42494	7.42144	turquoise
SEMA4G	12.1721	0.00227438	1	2.10444	2.15171	1.80829	2.15725	2.23704	2.35537	blue
HELQ	12.166	0.00228131	1	4.39589	4.4634	4.21823	4.43102	4.37731	4.46181	turquoise
EXOC6	12.1629	0.00228483	1	4.97653	5.00839	5.28794	5.07135	4.89251	4.9547	turquoise
RNF122	12.1605	0.00228764	1	3.33846	3.2702	3.73878	3.35153	3.423	3.36294	turquoise
FXYD6	12.157	0.00229159	1	0.634358	0.349765	0.88475	0.628387	0.707103	0.473692	yellow
RBM45	12.157	0.00229161	1	3.30862	3.45472	3.19663	3.38991	3.38711	3.51077	turquoise
STIM1	12.157	0.00229162	1	6.53512	6.57943	6.85132	6.55679	6.57447	6.56034	turquoise
RAD23B	12.151	0.00229848	1	6.51747	6.5825	6.91085	6.44411	6.4221	6.44866	blue
SPTSSB	12.149	0.00230076	1	0.730531	0.653869	0.315977	0.558263	0.0756479	0.617921	green
GPATCH2	12.1483	0.00230156	1	3.54681	3.61204	3.36925	3.55092	3.62337	3.6426	blue
PRSS33	12.1405	0.00231056	1	4.03733	3.60004	2.8204	4.02672	3.94713	3.85925	blue
CCL5	12.1398	0.0023114	1	7.59596	7.76027	7.62628	7.4695	7.39765	7.47048	brown
CD82	12.129	0.00232395	1	6.31776	6.35316	6.9171	6.37775	6.42519	6.39447	turquoise
NEK10	12.1161	0.0023389	1	-1.84632	-1.31423	-2.2617	-1.23719	-1.67329	-1.44741	turquoise
KIAA1908	12.1124	0.00234326	1	2.79767	2.85515	2.5612	2.81285	2.9119	2.96394	turquoise
KLRC1	12.1096	0.00234662	1	2.31291	2.58507	2.00604	2.36253	2.04965	2.03183	turquoise
COTL1	12.1082	0.00234817	1	8.67886	8.68146	9.01966	8.69463	8.67337	8.64647	turquoise
WHSC1	12.0999	0.00235804	1	5.46547	5.36229	5.14117	5.459	5.45994	5.42331	turquoise
DHCR24	12.0913	0.00236819	1	2.69295	2.53308	2.16856	2.55569	2.37485	2.4775	blue
MAGED2	12.0907	0.0023689	1	5.55791	5.57262	5.43086	5.49767	5.51925	5.61062	brown
NAGK	12.0893	0.00237051	1	6.12515	6.2089	6.52648	6.19026	6.16628	6.21444	turquoise
CHMP4B	12.0855	0.00237498	1	5.8145	5.68509	5.93881	5.76534	5.75853	5.70479	turquoise
DIP2C	12.0691	0.00239458	1	2.37526	2.19068	1.99624	2.35029	2.33363	2.43492	blue
NR1D1	12.0685	0.00239531	1	1.82106	1.65406	1.22097	1.83577	1.94453	1.8728	blue
OR2T33	12.0668	0.00239735	1	-4.44078	-4.2444	-3.5162	-3.5348	-4.18774	-4.36145	grey
C19orf48	12.0656	0.00239882	1	3.64288	3.65727	3.41584	3.58794	3.70223	3.81211	turquoise
KIAA1919	12.0655	0.00239887	1	5.0203	5.0869	4.82241	5.03581	5.10842	5.15044	blue
ALDH9A1	12.0648	0.00239967	1	5.59048	5.65501	5.88251	5.55229	5.54386	5.56436	black
SOS2	12.0642	0.00240043	1	6.44519	6.57969	7.00448	6.54945	6.53365	6.50042	turquoise
NOP2	12.0627	0.00240225	1	4.65564	4.57712	4.3749	4.60382	4.57137	4.70936	red
TANC2	12.0606	0.00240474	1	4.02635	4.04658	4.313	4.08641	4.12033	3.90168	blue
DRAM1	12.0493	0.00241845	1	3.24785	3.28231	3.62467	3.24699	3.17502	3.10583	turquoise
SAT1	12.0357	0.00243487	1	7.4081	7.60657	8.06274	7.45017	7.38901	7.42146	blue
ANKRD20A9P	12.0296	0.00244232	1	-2.01273	-1.60864	-2.62626	-1.90287	-2.65089	-2.06373	turquoise
LOC100507632	12.0122	0.00246364	1	-0.207782	-0.0265153	0.414863	-0.00961696	-0.104706	-0.315448	blue
COL4A3BP	12.0091	0.00246748	1	6.18543	6.23948	6.50813	6.2172	6.19292	6.17827	blue
EARS2	12.0059	0.00247143	1	3.83145	3.84465	3.56921	3.78748	3.85439	3.85519	brown
CCDC64B	11.9972	0.00248218	1	0.278351	0.536201	1.38208	0.235158	0.715072	0.623395	turquoise
INPP5A	11.9954	0.00248447	1	4.87698	4.87704	5.15284	4.96141	4.8706	4.8448	blue
UBAP1	11.9927	0.00248783	1	6.55098	6.57998	6.87895	6.54099	6.51429	6.50684	blue
CERS2	11.989	0.00249246	1	6.15329	6.08583	6.32215	6.1248	6.11339	6.07532	blue
ZBTB34	11.9815	0.00250179	1	6.4056	6.41964	6.75079	6.4571	6.41604	6.3732	blue
42619	11.9752	0.00250966	1	6.70432	6.62398	6.35122	6.70863	6.7559	6.75653	turquoise
UCP2	11.972	0.00251366	1	5.73594	5.49573	5.20159	5.78038	5.74226	5.64389	black
CAMK1	11.9709	0.00251513	1	5.12107	4.96856	4.56274	5.09728	5.0113	5.03564	blue
APOBR	11.9696	0.00251672	1	6.79881	6.77485	7.14186	6.89121	6.89581	6.69724	turquoise
LIMS2	11.9687	0.00251785	1	1.7826	1.9706	2.70848	1.99023	2.16473	2.16557	turquoise
THBD	11.9629	0.00252521	1	4.87842	5.08737	5.7142	5.04399	5.03759	5.06171	blue
KLHDC5	11.9603	0.0025285	1	4.26932	4.2864	3.97695	4.25803	4.31966	4.3128	blue
RNF26	11.9586	0.0025306	1	3.06452	2.93725	2.64981	3.03744	3.04066	3.07317	turquoise
KCTD15	11.9526	0.00253819	1	4.05695	3.91265	3.53476	4.04328	3.93791	3.97031	blue
SF3A1	11.9521	0.00253888	1	5.95775	5.78524	5.87246	5.95747	6.00401	5.79944	black
PIGM	11.9486	0.00254327	1	3.58779	3.56564	3.30704	3.57009	3.54426	3.58543	blue
LBH	11.9475	0.00254462	1	7.86513	7.83108	7.69922	7.79316	7.85069	7.93083	blue
A2M	11.9471	0.00254517	1	3.56931	3.57505	2.90679	3.62133	3.46113	3.43213	black
TCIRG1	11.9448	0.00254807	1	8.0907	8.26227	8.81309	8.29968	8.32786	8.28241	turquoise
KCNJ2	11.9442	0.00254886	1	6.13563	6.20678	7.0369	6.22151	6.26316	6.33043	blue
LOC100294145	11.9438	0.00254939	1	3.72954	3.72199	3.47904	3.6449	3.7677	3.7802	turquoise
GCC1	11.9409	0.00255304	1	5.49615	5.46005	5.76275	5.52396	5.47231	5.5009	turquoise
TMEM43	11.9264	0.00257164	1	6.74251	6.82419	7.17158	6.74465	6.76787	6.73606	blue
SUCLG1	11.9224	0.00257676	1	4.2682	4.25356	4.48425	4.25504	4.28456	4.26646	blue
TMEM229B	11.9216	0.0025778	1	5.08539	5.05266	4.72009	5.05793	5.0891	5.06378	blue
CCDC90B	11.9038	0.00260083	1	3.61349	3.63465	3.46825	3.57644	3.52129	3.6835	turquoise
RIPK4	11.8976	0.00260897	1	-0.957673	-0.642739	0.302668	-0.410702	-0.412797	-0.492893	turquoise
TP73-AS1	11.8944	0.00261318	1	4.2763	4.3017	4.12082	4.33433	4.39806	4.44308	turquoise
HDAC4	11.8896	0.00261949	1	6.3663	6.2086	6.58616	6.44116	6.34127	6.30055	turquoise
KIAA0125	11.8868	0.00262304	1	6.17448	6.27307	5.95375	6.3046	6.49358	6.54032	blue
MINA	11.8812	0.00263044	1	4.36147	4.35022	3.99542	4.23591	4.27392	4.33623	turquoise
CEACAM21	11.8783	0.00263427	1	2.93234	3.0816	3.35761	3.01029	3.03063	3.01183	blue
ASB2	11.8645	0.00265257	1	2.46317	2.33967	1.69111	2.47657	2.46331	2.51639	blue
CTDSP2	11.8634	0.00265393	1	7.42642	7.35699	7.6155	7.47133	7.4665	7.41921	blue
ETAA1	11.863	0.00265448	1	3.69616	3.73106	3.39782	3.66402	3.61819	3.70636	yellow
PHF14	11.8629	0.00265465	1	5.3506	5.40252	5.14208	5.28699	5.34909	5.39532	turquoise
GALNS	11.8609	0.00265727	1	4.35253	4.38693	4.78557	4.46738	4.54623	4.45969	blue
FCER1A	11.86	0.00265852	1	4.44119	4.45861	3.8601	4.29293	4.27825	4.43657	turquoise
PAK2	11.8592	0.00265957	1	6.91285	6.81372	7.00836	6.94251	6.87064	6.71297	turquoise
IKZF3	11.8424	0.00268196	1	5.12103	5.01346	4.59216	5.08461	5.10114	5.04577	turquoise
TM9SF1	11.8403	0.0026848	1	4.31005	4.26407	4.5195	4.29229	4.27985	4.2618	blue
ARHGEF40	11.8385	0.00268727	1	6.22953	6.29705	6.8189	6.35005	6.39745	6.32648	blue
DGAT1	11.8349	0.00269201	1	5.32225	5.43838	5.84036	5.45895	5.48745	5.45683	turquoise
IMPACT	11.8336	0.00269386	1	3.78593	3.77751	3.47938	3.62885	3.61766	3.7012	turquoise
GGNBP2	11.8208	0.00271111	1	5.85217	5.90503	6.12556	5.8809	5.89692	5.87857	blue
MXD3	11.8149	0.00271911	1	4.90162	5.09203	5.6087	5.0466	5.09575	5.11731	blue
TACC3	11.8084	0.00272795	1	6.00537	5.95797	6.31665	6.13301	6.15331	6.07713	turquoise
CCR7	11.8069	0.00272999	1	7.32886	7.17115	7.1077	7.27462	7.37919	7.4802	blue
PLCXD2	11.8052	0.00273233	1	2.70875	2.82734	2.48314	2.72597	2.68563	2.71723	blue
C4orf39	11.8046	0.0027331	1	-0.765255	-0.0664194	-0.754144	-0.410747	-0.367785	-0.220771	grey
SLC25A12	11.8022	0.00273644	1	3.69321	3.83594	3.42528	3.61867	3.61906	3.75109	turquoise
CLDND2	11.8013	0.0027376	1	1.55315	1.83052	1.26693	1.82793	1.41852	1.39943	purple
AMMECR1	11.7997	0.00273985	1	4.06236	4.06193	3.81936	4.07569	4.0048	4.12145	yellow
MGRN1	11.7962	0.00274471	1	5.95162	5.93251	6.3761	6.07488	6.08887	5.93349	turquoise
ZNF558	11.7934	0.00274847	1	3.13491	3.30568	2.92462	3.20578	3.18902	3.33748	turquoise
CEP19	11.7925	0.00274977	1	4.94374	5.06058	5.54186	4.95276	4.93669	5.08013	blue
ABCB1	11.7896	0.00275369	1	3.45783	3.61737	3.05486	3.45454	3.39936	3.40478	turquoise
NAA15	11.7889	0.00275463	1	4.9495	4.78303	4.4396	4.9359	4.84552	4.89949	turquoise
GAS2	11.7855	0.0027594	1	-1.14939	-1.3871	-1.72751	-1.7601	-1.33083	-1.09354	turquoise
PTEN	11.7842	0.0027612	1	8.47063	8.48508	8.99828	8.4483	8.31689	8.34478	blue
RFC5	11.7826	0.0027634	1	2.93725	3.09724	2.88416	2.93729	2.98908	3.04467	turquoise
DBNL	11.78	0.00276696	1	8.03576	8.16218	8.59472	8.09734	8.19703	8.1797	turquoise
GPR27	11.7782	0.0027694	1	1.62379	1.72293	2.68428	1.74438	1.82872	1.82215	blue
IKBIP	11.776	0.0027725	1	5.66154	5.79282	6.32942	5.65992	5.54903	5.64383	turquoise
CBS	11.7756	0.00277313	1	1.9888	2.09826	3.00042	2.13423	2.06961	2.06383	blue
NINJ1	11.7696	0.00278138	1	6.35531	6.43382	6.92434	6.50328	6.50009	6.40533	turquoise
E2F3	11.7694	0.00278163	1	5.12426	5.11039	5.51975	5.07506	5.04082	5.00479	turquoise
TRAF3IP1	11.7676	0.00278418	1	2.44414	2.41381	2.14313	2.34657	2.3042	2.45295	red
METTL13	11.7659	0.00278662	1	4.47715	4.39407	4.26291	4.42225	4.40319	4.48003	brown
ZNF232	11.7512	0.00280714	1	2.52855	2.51745	2.25541	2.41268	2.40488	2.51771	blue
GPI	11.75	0.0028088	1	6.60466	6.44485	6.22199	6.53582	6.55599	6.53796	blue
TMEM185B	11.7422	0.00281975	1	5.14899	5.09889	5.3512	5.13632	5.18215	5.12444	blue
UBE4B	11.7372	0.0028269	1	5.45834	5.44301	5.68662	5.48785	5.48243	5.45389	blue
CUL5	11.7361	0.00282844	1	5.81923	5.82971	5.60698	5.74032	5.66118	5.78982	yellow
TBC1D2B	11.7342	0.00283111	1	6.57245	6.4415	6.59978	6.62004	6.5753	6.53054	black
PCMT1	11.7324	0.00283368	1	5.45764	5.44556	5.67647	5.42057	5.33638	5.37526	blue
TRIM33	11.7217	0.00284881	1	6.51166	6.54985	6.69254	6.55312	6.49454	6.42588	turquoise
MAML1	11.7203	0.00285079	1	6.26832	6.18827	6.35109	6.34515	6.30552	6.20914	greenyellow
NLRC3	11.7195	0.00285201	1	7.5722	7.52219	7.13841	7.57419	7.55584	7.56959	turquoise
PRSS30P	11.7166	0.00285604	1	1.28973	1.4439	0.91453	1.41863	0.972424	1.1496	turquoise
HRAS	11.7166	0.00285613	1	2.93506	2.9417	2.69995	2.95794	2.88033	3.05426	turquoise
SUMF1	11.7146	0.0028589	1	4.80303	4.83795	5.05989	4.80852	4.82906	4.76436	turquoise
SVIP	11.71	0.00286557	1	4.67575	4.6534	4.53076	4.53533	4.58343	4.67	green
NUAK2	11.709	0.00286699	1	6.38015	6.37515	6.68119	6.48556	6.57357	6.43903	blue
CCDC65	11.7083	0.00286792	1	1.77516	1.87749	1.29985	1.70198	1.7547	1.85145	turquoise
WDR1	11.7068	0.00287018	1	8.47652	8.50085	8.79728	8.48883	8.47881	8.47148	turquoise
CLK3	11.7021	0.00287692	1	5.42779	5.40118	5.75233	5.4995	5.49837	5.51266	turquoise
BDH1	11.6967	0.00288467	1	3.4671	3.39272	3.15667	3.38602	3.49926	3.58079	blue
TMEM30A	11.6967	0.0028847	1	6.92432	6.93179	7.25473	6.91409	6.80733	6.84866	blue
C17orf85	11.6963	0.00288518	1	5.21728	5.20901	5.33627	5.27924	5.22133	5.22113	blue
PAR5	11.6947	0.00288747	1	4.50586	4.52079	4.12189	4.46694	4.43628	4.58161	turquoise
HBXIP	11.6678	0.00292664	1	3.28787	3.358	3.66263	3.35236	3.36168	3.19327	turquoise
ZNF876P	11.6667	0.00292826	1	1.10504	1.23603	0.809375	1.23979	0.767943	0.936394	brown
SNX11	11.6654	0.0029301	1	5.2633	5.36553	5.75301	5.21103	5.27483	5.32384	blue
TMEM194A	11.6608	0.00293689	1	4.35053	4.32843	4.07475	4.27849	4.29471	4.35759	turquoise
DNAJB12	11.6575	0.00294181	1	5.77745	5.78891	6.12888	5.7877	5.78586	5.77899	turquoise
RNF135	11.6541	0.00294675	1	3.95741	4.04961	4.20329	3.93672	3.94426	3.88509	blue
BCL11A	11.6479	0.00295593	1	4.26232	4.1901	3.64117	4.26538	4.31631	4.23612	blue
TYK2	11.6466	0.00295778	1	8.0185	8.12868	8.55361	8.14506	8.18382	8.12581	turquoise
TNFSF15	11.646	0.00295872	1	0.204611	-0.06026	0.568785	0.0986901	0.250241	0.178534	yellow
PPFIBP2	11.6451	0.00296009	1	3.60998	3.58576	3.85564	3.63997	3.72235	3.62881	grey
PHF2	11.6412	0.00296577	1	5.68666	5.62367	5.90007	5.72108	5.72516	5.65311	turquoise
PYROXD2	11.6346	0.00297559	1	3.05806	3.02844	2.67885	3.08643	3.19286	3.19957	blue
ZDHHC17	11.6313	0.00298054	1	5.60656	5.78727	6.0159	5.70616	5.63151	5.69118	turquoise
POLR1A	11.629	0.00298393	1	4.55178	4.3881	4.03785	4.54568	4.57454	4.50784	black
WDR77	11.6256	0.00298898	1	4.27493	4.24421	4.0739	4.24715	4.26826	4.33129	blue
WASF2	11.6125	0.00300871	1	7.9924	7.83336	7.93709	7.97312	7.9522	7.83258	greenyellow
LOC100129827	11.6114	0.00301027	1	0.819249	1.14772	1.7238	0.873939	1.17325	0.979435	blue
C9orf66	11.6019	0.00302463	1	3.78501	3.80734	4.34197	3.87213	4.02185	4.01479	blue
RAB1A	11.6006	0.00302666	1	6.00013	6.08806	6.39913	6.03879	5.94479	6.00364	blue
FNDC8	11.6001	0.00302739	1	-0.813912	-1.28462	-1.90213	-1.03978	-0.939143	-0.762111	blue
C12orf75	11.5997	0.00302805	1	3.87024	3.99671	3.75402	3.78359	3.63838	3.67137	green
GPR108	11.5981	0.00303048	1	5.61073	5.64191	6.02666	5.62364	5.60157	5.60499	turquoise
MAN1C1	11.5926	0.00303881	1	4.55378	4.48416	4.26576	4.52485	4.6535	4.71512	blue
OLIG1	11.5909	0.00304131	1	4.37184	4.09058	3.63598	4.42058	4.3511	4.4388	blue
NEIL2	11.5904	0.00304218	1	3.5134	3.47436	3.30349	3.38711	3.47654	3.4992	blue
KPNB1	11.587	0.00304736	1	7.07806	7.14522	7.53678	7.10112	7.14634	7.10559	turquoise
AKAP6	11.5803	0.00305754	1	1.25964	1.09857	0.688665	1.19897	1.24374	1.3904	turquoise
TREM1	11.5792	0.0030592	1	6.03316	6.36713	7.00006	6.08155	6.16346	6.06472	blue
WDR36	11.5749	0.00306572	1	5.4053	5.35554	5.11972	5.31353	5.31855	5.36665	turquoise
KIR3DX1	11.5649	0.00308118	1	-1.80937	-1.37786	-1.10977	-1.77758	-1.49199	-2.49206	grey
ATP6V1C2	11.5475	0.00310815	1	0.670641	0.764664	0.166045	0.88823	0.739291	0.834647	turquoise
BICD2	11.5455	0.00311126	1	7.56128	7.60945	7.98451	7.61738	7.60915	7.60806	turquoise
DGCR2	11.5418	0.00311701	1	7.75937	7.82652	8.28967	7.82242	7.89592	7.87572	turquoise
GATA2	11.5338	0.00312946	1	4.47007	4.40517	4.0455	4.50558	4.50451	4.48325	yellow
MID2	11.5327	0.00313113	1	1.98368	1.78771	1.49511	1.82034	1.98495	1.98048	turquoise
ARPC4	11.5313	0.00313337	1	7.73229	7.75851	8.11728	7.64435	7.67474	7.68728	turquoise
CAPZA1	11.5269	0.00314019	1	7.3678	7.44316	7.80816	7.39465	7.31047	7.29953	turquoise
MNS1	11.5266	0.0031408	1	-1.52731	-1.32124	-2.11407	-1.0346	-1.94544	-1.5256	turquoise
TGFBI	11.5265	0.00314087	1	6.86065	6.75459	7.0337	6.75025	6.78419	6.66223	grey
RNFT2	11.5232	0.00314602	1	0.709942	0.643693	0.139461	0.656993	0.854082	0.821819	blue
ATG3	11.5204	0.00315049	1	5.45118	5.44583	5.75149	5.39338	5.34721	5.38904	blue
CXXC4	11.5148	0.00315937	1	-4.00398	-3.58289	-4.25134	-3.59948	-4.34565	-3.44322	grey
SLC25A17	11.5102	0.00316654	1	2.89392	2.82138	2.54778	2.82489	2.83592	2.88832	blue
PROC	11.5006	0.00318187	1	-0.363026	-0.0506605	0.376215	-0.102157	-0.0888494	-0.414307	turquoise
TAOK3	11.5	0.00318277	1	6.77333	6.77104	6.89526	6.75913	6.71441	6.70432	blue
HIPK3	11.4977	0.00318644	1	7.50934	7.45915	7.71143	7.4972	7.50594	7.43204	brown
DCP1B	11.4938	0.00319268	1	2.32394	2.17508	1.99964	2.27088	2.23548	2.32619	blue
PCNXL2	11.4914	0.00319644	1	4.52183	4.43994	4.13692	4.59388	4.62674	4.62442	blue
ACAD9	11.4906	0.00319781	1	4.12408	4.09608	3.8446	4.15466	4.20239	4.18367	blue
NECAB2	11.4896	0.00319936	1	-0.2213	-0.0262791	1.03117	0.185592	-0.042256	0.0285103	blue
HOXB4	11.4849	0.00320689	1	1.29417	1.27072	1.03026	1.21468	0.97447	1.1989	green
HIPK2	11.4817	0.00321198	1	6.82415	6.59086	6.81349	6.7652	6.61637	6.46151	black
LHFPL2	11.4806	0.00321373	1	4.70954	4.60995	4.97367	4.61641	4.51848	4.50994	blue
DLX2	11.479	0.00321634	1	-3.90148	-3.94951	-3.3214	-3.6622	-3.18477	-4.03118	grey
CCL4	11.4697	0.00323129	1	2.97867	3.46366	3.14867	2.89758	2.45096	2.45387	purple
DENND5A	11.4695	0.00323162	1	7.41839	7.4618	7.90104	7.43466	7.53065	7.51012	blue
XKR8	11.4632	0.00324188	1	5.60219	5.75081	6.14472	5.72981	5.72519	5.69792	turquoise
CTDSP1	11.4621	0.00324365	1	7.56273	7.60522	7.9529	7.57823	7.60752	7.60015	turquoise
GK5	11.4604	0.00324646	1	5.39498	5.54758	5.45258	5.41749	5.18575	5.15373	purple
CAP1	11.4519	0.00326027	1	8.73504	8.75236	9.12994	8.71926	8.66862	8.63194	turquoise
METTL8	11.4469	0.00326838	1	3.74247	3.83857	3.48535	3.72606	3.74772	3.81252	turquoise
SMARCAD1	11.446	0.00326996	1	4.82801	4.87982	4.51901	4.74701	4.69672	4.77723	turquoise
ACACB	11.4444	0.00327256	1	4.46752	4.3423	4.12292	4.51457	4.59371	4.58485	brown
PPID	11.4429	0.00327488	1	3.96299	3.9422	4.1872	3.98305	3.92031	3.90456	brown
SDF2	11.4381	0.00328278	1	4.52569	4.59454	4.98385	4.5681	4.57252	4.54121	turquoise
RPUSD4	11.4255	0.00330352	1	3.79637	3.80856	3.58186	3.7708	3.78836	3.89164	red
PECAM1	11.4214	0.00331043	1	6.97539	7.04941	7.24211	6.99743	7.06537	6.90671	turquoise
NOD1	11.4178	0.00331624	1	4.87503	4.86068	4.58955	4.89232	4.95454	4.90126	turquoise
KLK1	11.4175	0.00331685	1	-4.01722	-4.38631	-3.49134	-3.65659	-3.44841	-3.94517	grey
ZNF354B	11.4155	0.00332011	1	3.33279	3.32031	2.99852	3.28731	3.27098	3.37807	turquoise
CLIC5	11.4092	0.00333061	1	1.19524	0.996974	0.730387	1.05314	1.25324	1.29799	blue
VPS37B	11.4076	0.00333322	1	5.8506	5.97192	6.43886	5.90613	5.90099	5.89025	turquoise
ZBTB24	11.4065	0.00333507	1	5.11098	5.07967	4.8809	5.07941	5.11449	5.14671	blue
RNF13	11.3978	0.00334969	1	6.58103	6.71298	7.1578	6.58268	6.5305	6.57275	blue
FAM153B	11.3968	0.00335129	1	0.44694	0.197799	-0.437478	0.395367	0.585916	0.33268	blue
GPM6A	11.3957	0.00335315	1	-1.12576	-0.660919	-1.33615	-1.05304	-1.14028	-0.701692	grey
SEC11A	11.3933	0.00335718	1	5.55197	5.60421	5.80916	5.4595	5.50755	5.46225	black
ANGEL2	11.3878	0.00336635	1	5.22978	5.32288	5.14475	5.2052	5.13045	5.22831	turquoise
SPAG1	11.3874	0.00336705	1	2.1313	2.28401	2.45464	2.28779	2.14478	2.20659	turquoise
SSH1	11.3797	0.00338011	1	5.68633	5.56916	5.75033	5.72898	5.66645	5.522	greenyellow
DIS3L	11.3697	0.00339711	1	4.55828	4.54991	4.32141	4.49243	4.53736	4.55729	blue
ZNF197	11.3615	0.00341093	1	4.14553	4.12846	3.8521	4.04939	4.02613	4.06872	turquoise
SCAMP5	11.3589	0.00341546	1	1.01806	0.956431	0.186945	1.07608	0.431864	0.498464	grey
VMP1	11.3578	0.00341729	1	7.64457	7.79445	8.30931	7.70119	7.68133	7.68226	blue
PRKCB	11.3563	0.00341991	1	8.19071	8.24795	8.50975	8.19352	8.25618	8.23013	turquoise
C19orf35	11.3551	0.00342199	1	2.8548	3.04133	3.59206	3.15185	3.11892	3.01512	blue
PABPC4	11.3551	0.00342202	1	5.86268	5.70202	5.54941	5.76389	5.8389	5.77299	blue
SHMT2	11.354	0.0034238	1	5.4319	5.38554	5.26208	5.32988	5.44808	5.48982	brown
METTL16	11.3506	0.00342969	1	4.61165	4.4933	4.19602	4.54267	4.62815	4.57309	blue
TUBE1	11.3454	0.00343863	1	2.82894	2.93484	2.62326	2.74166	2.85596	2.96552	blue
ZNF683	11.3442	0.00344062	1	1.99635	1.93327	0.908525	1.94424	1.88568	1.84745	blue
FAM179B	11.3301	0.00346503	1	4.55789	4.57536	4.38601	4.61488	4.54406	4.61626	turquoise
HHAT	11.321	0.00348072	1	2.18498	2.28957	2.04955	2.10778	2.26011	2.3603	brown
SH2D1B	11.3162	0.00348909	1	3.62936	3.93909	3.51615	3.59703	3.18425	2.96544	purple
FAM200B	11.3155	0.00349041	1	4.52998	4.67102	5.0553	4.5866	4.53029	4.6471	blue
ANKRD19P	11.3098	0.00350026	1	1.57867	1.63672	1.3347	1.53671	1.64829	1.66548	blue
TRAFD1	11.3092	0.00350137	1	5.90847	5.9355	6.27912	5.93993	5.95705	5.94632	blue
CD160	11.3086	0.00350234	1	2.87567	2.90077	2.26077	2.70326	2.31373	2.38793	turquoise
FBXW8	11.3078	0.00350388	1	3.52567	3.42604	3.22903	3.43098	3.5507	3.5207	blue
ILF3	11.3051	0.00350863	1	7.87037	7.80583	7.66734	7.85597	7.87951	7.90721	brown
RPAP1	11.304	0.00351044	1	3.88354	3.86374	3.56968	3.96377	3.99406	3.95945	blue
EMILIN2	11.3031	0.00351201	1	6.08595	5.98782	6.2509	6.02553	5.9916	5.89162	grey
AGPAT5	11.2999	0.00351765	1	4.60098	4.57238	4.31203	4.48063	4.50607	4.61195	turquoise
USP38	11.2996	0.00351828	1	5.74885	5.73665	5.97118	5.74402	5.73017	5.69795	blue
ZNF688	11.2917	0.00353209	1	4.01754	4.48744	4.06681	4.08064	3.98612	4.21838	turquoise
EDEM3	11.2909	0.00353363	1	6.50511	6.53468	6.83693	6.47767	6.47096	6.47755	blue
YIPF3	11.2901	0.00353492	1	6.00652	6.14245	6.59763	6.0068	6.02123	6.05401	blue
SEMA3C	11.2854	0.00354324	1	3.0747	3.23297	3.50741	3.02861	3.00515	2.91032	blue
PWWP2A	11.283	0.00354747	1	5.12736	5.1539	5.3545	5.14397	5.11413	5.09746	blue
RNASE1	11.2826	0.00354823	1	-1.47769	-1.66114	-0.764638	-2.00708	-1.54617	-1.64906	grey
MGC23270	11.2816	0.00355009	1	1.13063	1.02251	0.57519	1.05503	1.11075	1.11355	blue
HOOK1	11.2798	0.0035533	1	3.45006	3.39989	3.12533	3.37231	3.41487	3.6053	turquoise
MOBKL2A	11.278	0.00355649	1	7.28711	7.2074	7.51204	7.39826	7.35294	7.21954	turquoise
PPFIBP1	11.2754	0.00356113	1	1.53691	1.55854	1.1247	1.45925	1.61299	1.60225	turquoise
LOC389634	11.2669	0.0035763	1	0.608095	0.454832	1.39165	0.834396	0.79485	0.53144	turquoise
CDH23	11.2664	0.00357706	1	5.45957	5.55491	5.88261	5.5483	5.64565	5.5261	turquoise
YKT6	11.2654	0.00357883	1	5.064	5.11874	5.35672	5.05796	5.03922	5.07592	turquoise
HAR1B	11.258	0.00359216	1	-3.27229	-3.26008	-4.3394	-3.20452	-3.59256	-3.20514	grey
FRAT1	11.2548	0.00359793	1	6.4218	6.62166	7.349	6.52424	6.599	6.6049	blue
RLF	11.2509	0.00360485	1	5.87998	5.91034	6.2022	5.88753	5.87131	5.87567	blue
SNAP23	11.249	0.0036084	1	6.98646	7.12242	7.44385	6.9808	6.96811	6.97992	blue
SMARCD3	11.2448	0.00361593	1	3.46033	3.45802	3.79767	3.49227	3.47948	3.44516	turquoise
LOC283663	11.2443	0.00361692	1	5.43045	5.59032	5.29895	5.52154	5.80884	5.82299	green
GMPR2	11.2415	0.00362196	1	5.38992	5.47131	5.81244	5.38979	5.43059	5.42602	blue
PSD4	11.2382	0.00362788	1	8.69256	8.77719	9.14124	8.75029	8.77311	8.77666	turquoise
CTSB	11.2363	0.00363139	1	8.47203	8.36452	8.55432	8.37766	8.33807	8.26403	green
GALNT7	11.2273	0.00364772	1	4.84071	4.8822	5.16775	4.85065	4.78527	4.78544	turquoise
KIF21B	11.2261	0.00364997	1	7.69196	7.70771	8.00016	7.79131	7.82571	7.73951	turquoise
SNRNP27	11.2243	0.00365314	1	4.09159	4.01754	3.90655	4.04198	3.94729	4.08514	green
DUSP1	11.215	0.00367016	1	7.2996	7.75481	8.45719	7.38824	7.29895	7.20576	blue
SEMA4C	11.2147	0.00367079	1	4.79143	4.87868	4.43847	4.7896	4.78444	4.8212	brown
TMEM66	11.2145	0.00367115	1	7.95405	7.90196	8.20068	7.95142	7.96164	7.94097	brown
MYO5C	11.2142	0.00367175	1	-0.0296203	0.295219	0.739752	0.148536	0.193145	0.00961134	black
C17orf91	11.2141	0.00367185	1	2.88296	3.12721	3.36772	2.93998	2.86434	2.885	blue
MPRIP	11.2112	0.00367713	1	7.05218	6.95585	6.71245	7.09257	7.10609	7.07351	blue
LOC400958	11.2092	0.00368096	1	-0.5472	-0.503586	-1.0908	-0.5369	-0.371944	-0.0586158	turquoise
TTC28	11.2065	0.00368591	1	3.13718	2.98361	2.61266	3.16318	3.25295	3.17484	black
PSME3	11.2053	0.00368811	1	4.50576	4.36683	4.62743	4.5991	4.51042	4.41037	blue
PLXNA2	11.2037	0.003691	1	2.79569	2.82348	3.39912	2.79684	2.87042	2.82396	turquoise
CARHSP1	11.1967	0.00370399	1	5.37286	5.42826	5.72888	5.34756	5.38407	5.36997	turquoise
SPON1	11.193	0.00371082	1	2.40833	2.38236	1.90714	2.38617	2.4788	2.45455	turquoise
DNASE1L3	11.1927	0.00371141	1	-0.0328117	0.0620371	-0.94752	-0.154912	-0.530144	-0.476502	turquoise
CRLF3	11.1848	0.00372599	1	7.26195	7.35813	7.63681	7.25963	7.26124	7.31524	blue
EIF2D	11.183	0.00372946	1	4.54958	4.47555	4.27449	4.47858	4.52858	4.59936	red
ANK3	11.1773	0.0037401	1	4.17224	4.03985	3.57806	4.22617	4.21635	4.16832	turquoise
LOC388796	11.1721	0.00374986	1	2.28312	2.31395	2.12982	2.31339	2.33983	2.48933	turquoise
RNF114	11.168	0.00375758	1	6.04062	6.07352	6.34124	6.04837	6.02047	6.066	turquoise
CCNDBP1	11.1647	0.00376365	1	7.46183	7.53834	7.86357	7.41674	7.42626	7.42211	turquoise
CD70	11.1636	0.0037657	1	-1.02578	-0.699526	-1.31825	-1.19783	-1.25194	-0.642485	turquoise
SIRT4	11.1629	0.00376707	1	0.324795	0.369941	-0.190663	0.39128	0.223913	0.403665	red
GDE1	11.1582	0.0037759	1	6.69414	6.72011	7.06809	6.60675	6.59138	6.5968	green
ARHGAP26	11.1564	0.0037794	1	6.9643	7.10197	7.4326	7.09755	7.17271	7.01184	turquoise
KIF5B	11.1542	0.00378359	1	7.02702	7.02923	7.28397	7.02901	6.95689	6.94943	blue
SNTB2	11.1535	0.00378488	1	4.82247	4.73561	4.91793	4.81194	4.59275	4.55864	yellow
GALNT14	11.1482	0.0037948	1	0.66036	0.744437	1.72824	0.742337	1.15253	1.18819	blue
HCK	11.1473	0.00379655	1	8.48355	8.54748	8.93174	8.53561	8.5623	8.52439	blue
RAD50	11.1452	0.00380056	1	5.56283	5.48959	5.20734	5.46942	5.391	5.43573	turquoise
COX10	11.1422	0.00380635	1	3.44076	3.38187	3.13364	3.33144	3.34825	3.39821	blue
NAA40	11.1392	0.00381206	1	4.0424	4.09956	3.86927	4.09193	4.03952	4.06329	blue
ZFP161	11.1323	0.00382511	1	4.57438	4.64923	4.41055	4.47317	4.48797	4.61656	turquoise
KCTD12	11.1307	0.00382826	1	7.41249	7.21528	7.5482	7.33448	7.20692	7.17355	grey
WDR76	11.1256	0.00383792	1	3.22621	3.30148	2.94527	3.17437	3.20867	3.24717	turquoise
ALDH2	11.1244	0.00384031	1	5.55548	5.56719	5.86839	5.5107	5.45132	5.38868	turquoise
COQ6	11.1211	0.00384675	1	2.67147	2.77181	2.57908	2.82408	2.76172	2.8446	brown
GRIP2	11.1167	0.00385518	1	1.36058	1.28715	1.77966	1.56153	1.67381	1.52257	blue
AGBL5	11.1115	0.00386524	1	3.54789	3.60002	3.50658	3.66641	3.55107	3.66364	grey
TRAPPC8	11.1099	0.00386819	1	6.61084	6.6825	6.88684	6.646	6.59959	6.60937	turquoise
CELF3	11.1062	0.00387549	1	1.28532	1.27924	1.87325	1.34684	1.36779	1.33732	blue
METTL21D	11.1004	0.00388668	1	4.16694	4.37151	4.66583	4.33582	4.35879	4.34618	blue
GNLY	11.096	0.00389526	1	6.92655	7.07079	6.78638	6.82308	6.43626	6.41154	purple
CORO7	11.0957	0.00389576	1	5.16199	5.22514	5.6156	5.19017	5.21555	5.21561	turquoise
LAMTOR1	11.0941	0.00389899	1	6.16593	6.21779	6.58036	6.13495	6.10831	6.12316	turquoise
SRSF9	11.0927	0.00390177	1	4.74539	4.78296	5.09528	4.77575	4.78476	4.75931	turquoise
TP53I3	11.0786	0.00392935	1	2.53491	2.5548	2.93791	2.57429	2.59885	2.55235	turquoise
LMBRD1	11.0782	0.00392997	1	5.26764	5.31828	5.60222	5.29101	5.24272	5.30298	turquoise
TMEM62	11.0774	0.0039317	1	3.36035	3.48195	3.28197	3.34444	3.28343	3.37192	turquoise
ZNF544	11.0765	0.00393338	1	4.18788	4.26097	3.94786	4.19096	4.25929	4.28498	turquoise
LPP-AS2	11.0692	0.00394778	1	1.46652	1.65548	2.22228	1.64733	1.60965	1.68084	blue
SLC7A11	11.0664	0.00395337	1	0.65582	0.905929	1.10442	0.675804	0.454263	0.30497	turquoise
KLC1	11.0661	0.00395382	1	6.43455	6.47878	6.67129	6.55015	6.54414	6.4989	turquoise
C4orf43	11.0648	0.00395649	1	3.4109	3.37075	3.18904	3.29568	3.28843	3.42278	blue
RCN3	11.0631	0.00395991	1	4.24247	4.45254	5.10302	4.43866	4.57865	4.55822	turquoise
SNX18	11.0588	0.00396833	1	6.74592	6.8634	7.11041	6.86374	6.85761	6.76213	turquoise
MGC57346	11.0584	0.00396909	1	2.93534	2.91535	2.67715	2.96983	2.99312	3.08816	black
FBXL3	11.0525	0.00398091	1	6.29848	6.32367	6.61081	6.30002	6.27593	6.31505	blue
NUP188	11.0495	0.00398685	1	5.23821	5.12347	4.83176	5.25881	5.24521	5.21159	turquoise
MTHFS	11.0431	0.00399959	1	3.33508	3.45113	4.14486	3.4219	3.43119	3.45149	turquoise
FBXO41	11.0392	0.00400737	1	4.29734	4.22073	3.8622	4.32124	4.4847	4.35354	blue
METTL3	11.0314	0.00402308	1	5.117	5.15899	4.98212	5.12267	5.17561	5.22908	red
GZMH	11.0312	0.00402351	1	4.33213	4.43885	4.00373	4.16162	3.80366	3.62819	purple
LDB2	11.0303	0.00402529	1	-1.96845	-1.90988	-2.97179	-1.82741	-2.72981	-2.38992	turquoise
GPAT2	11.0293	0.00402725	1	0.631034	0.710785	0.472587	0.765498	0.47468	0.882563	yellow
[truncated: 169 more rows]
