# Supplementary material for: Integrative transcriptomic analysis reveals key drivers of acute peanut allergic reactions
Source: Nat Commun. 2017 Dec 5;8:1943. doi: 10.1038/s41467-017-02188-7 (PMC5715016; doi:10.1038/s41467-017-02188-7)
Supplement: Supplementary file 4 — Supplementary Data 2 [file 41467_2017_2188_MOESM4_ESM.xlsx]

## Sheet: GO Enrichment for Blue Module
GO Term	Description	P-value	FDR	Enrichment	Blue Module Genes associated with GO Term	Gene IDs
GO:0006953	acute-phase response	1.79e-05	0.0065	3.48	13	[F8 - coagulation factor viii, procoagulant component, STAT3 - signal transducer and activator of transcription 3 (acute-phase response factor), STAT5B - signal transducer and activator of transcription 5b, HP - haptoglobin, IL1B - interleukin 1, beta, ORM1 - orosomucoid 1, PLSCR1 - phospholipid scramblase 1, SERPINA1 - serpin peptidase inhibitor, clade a (alpha-1 antiproteinase, antitrypsin), me…
GO:0002526	acute inflammatory response	5.52e-06	0.00293	2.84	20	[F8 - coagulation factor viii, procoagulant component, ALOX5 - arachidonate 5-lipoxygenase, GATA3 - gata binding protein 3, STAT3 - signal transducer and activator of transcription 3 (acute-phase response factor), S100A8 - s100 calcium binding protein a8, STAT5B - signal transducer and activator of transcription 5b, IL1B - interleukin 1, beta, HP - haptoglobin, ORM1 - orosomucoid 1, PLSCR1 - phos…
GO:0009617	response to bacterium	9.53e-07	0.000775	2.06	45	[CLEC4E - c-type lectin domain family 4, member e, CLEC4D - c-type lectin domain family 4, member d, PLAC8 - placenta-specific 8, PTAFR - platelet-activating factor receptor, SYK - spleen tyrosine kinase, LTA - lymphotoxin alpha, SEH1L - seh1-like (s. cerevisiae), BAIAP2L1 - bai1-associated protein 2-like 1, CAMP - cathelicidin antimicrobial peptide, HMGB2 - high mobility group box 2, NLRC4 - nlr…
GO:0042742	defense response to bacterium	5.21e-06	0.003	2.06	39	[CLEC4D - c-type lectin domain family 4, member d, CLEC4E - c-type lectin domain family 4, member e, PLAC8 - placenta-specific 8, SYK - spleen tyrosine kinase, LTA - lymphotoxin alpha, SEH1L - seh1-like (s. cerevisiae), CAMP - cathelicidin antimicrobial peptide, NLRC4 - nlr family, card domain containing 4, HMGB2 - high mobility group box 2, ADAM17 - adam metallopeptidase domain 17, BPI - bacteri…
GO:0043123	positive regulation of I-kappaB kinase/NF-kappaB signaling	2.73e-06	0.00179	1.94	48	[IL18R1 - interleukin 18 receptor 1, CCR7 - chemokine (c-c motif) receptor 7, IL18 - interleukin 18 (interferon-gamma-inducing factor), SECTM1 - secreted and transmembrane 1, NEK6 - nima-related kinase 6, BIRC2 - baculoviral iap repeat containing 2, LITAF - lipopolysaccharide-induced tnf factor, WLS - wntless homolog (drosophila), VAPA - vamp (vesicle-associated membrane protein)-associated prote…
GO:0006954	inflammatory response	9.76e-11	3.37e-07	1.88	100	[TNFRSF9 - tumor necrosis factor receptor superfamily, member 9, IL18 - interleukin 18 (interferon-gamma-inducing factor), PXK - px domain containing serine/threonine kinase, IL18RAP - interleukin 18 receptor accessory protein, F11R - f11 receptor, ORM1 - orosomucoid 1, TICAM1 - toll-like receptor adaptor molecule 1, SPP1 - secreted phosphoprotein 1, ABCF1 - atp-binding cassette, sub-family f (gc…
GO:0043122	regulation of I-kappaB kinase/NF-kappaB signaling	9.1e-06	0.0042	1.76	57	[IL18R1 - interleukin 18 receptor 1, SECTM1 - secreted and transmembrane 1, IL18 - interleukin 18 (interferon-gamma-inducing factor), BIRC2 - baculoviral iap repeat containing 2, NEK6 - nima-related kinase 6, WLS - wntless homolog (drosophila), TICAM1 - toll-like receptor adaptor molecule 1, NOV - nephroblastoma overexpressed, ABL1 - c-abl oncogene 1, non-receptor tyrosine kinase, PLK2 - polo-lik…
GO:0050727	regulation of inflammatory response	7.48e-06	0.00383	1.75	59	[IL18 - interleukin 18 (interferon-gamma-inducing factor), SUSD4 - sushi domain containing 4, SBNO2 - strawberry notch homolog 2 (drosophila), BIRC2 - baculoviral iap repeat containing 2, PLA2G7 - phospholipase a2, group vii (platelet-activating factor acetylhydrolase, plasma), CDK19 - cyclin-dependent kinase 19, AGER - advanced glycosylation end product-specific receptor, NOV - nephroblastoma ov…
GO:0002521	leukocyte differentiation	8.61e-06	0.00411	1.75	59	[IL18R1 - interleukin 18 receptor 1, BMX - bmx non-receptor tyrosine kinase, GPR97 - g protein-coupled receptor 97, ITFG2 - integrin alpha fg-gap repeat containing 2, SEMA4A - sema domain, immunoglobulin domain (ig), transmembrane domain (tm) and short cytoplasmic domain, (semaphorin) 4a, ABL1 - c-abl oncogene 1, non-receptor tyrosine kinase, GAB2 - grb2-associated binding protein 2, CASP8 - casp…
GO:0098542	defense response to other organism	1.81e-06	0.00125	1.74	69	[IFIT2 - interferon-induced protein with tetratricopeptide repeats 2, PLAC8 - placenta-specific 8, APOBEC3D - apolipoprotein b mrna editing enzyme, catalytic polypeptide-like 3d, OASL - 2'-5'-oligoadenylate synthetase-like, SYK - spleen tyrosine kinase, CAMP - cathelicidin antimicrobial peptide, HMGB2 - high mobility group box 2, BPI - bactericidal/permeability-increasing protein, TICAM1 - toll-l…
GO:0045087	innate immune response	2.8e-07	0.000388	1.71	84	[NCF2 - neutrophil cytosolic factor 2, CAPZA2 - capping protein (actin filament) muscle z-line, alpha 2, SUSD4 - sushi domain containing 4, SEC14L1 - sec14-like 1 (s. cerevisiae), BMX - bmx non-receptor tyrosine kinase, APOBEC3D - apolipoprotein b mrna editing enzyme, catalytic polypeptide-like 3d, SYK - spleen tyrosine kinase, CAMP - cathelicidin antimicrobial peptide, HMGB2 - high mobility grou…
GO:0006955	immune response	1.15e-13	7.94e-10	1.7	179	[NCF2 - neutrophil cytosolic factor 2, TNFRSF9 - tumor necrosis factor receptor superfamily, member 9, NCF4 - neutrophil cytosolic factor 4, 40kda, LILRB2 - leukocyte immunoglobulin-like receptor, subfamily b (with tm and itim domains), member 2, IL18R1 - interleukin 18 receptor 1, IL18 - interleukin 18 (interferon-gamma-inducing factor), SECTM1 - secreted and transmembrane 1, SEC14L1 - sec14-lik…
GO:0046649	lymphocyte activation	5.09e-06	0.00306	1.69	70	[IL18R1 - interleukin 18 receptor 1, IL18 - interleukin 18 (interferon-gamma-inducing factor), BMX - bmx non-receptor tyrosine kinase, CHRNB2 - cholinergic receptor, nicotinic, beta 2 (neuronal), GPR97 - g protein-coupled receptor 97, ITFG2 - integrin alpha fg-gap repeat containing 2, SEMA4A - sema domain, immunoglobulin domain (ig), transmembrane domain (tm) and short cytoplasmic domain, (semaph…
GO:0006935	chemotaxis	2.88e-05	0.00971	1.68	59	[SYK - spleen tyrosine kinase, DOCK4 - dedicator of cytokinesis 4, HMGB2 - high mobility group box 2, SEMA4A - sema domain, immunoglobulin domain (ig), transmembrane domain (tm) and short cytoplasmic domain, (semaphorin) 4a, NOV - nephroblastoma overexpressed, PLXNA3 - plexin a3, SPN - sialophorin, SEMA4G - sema domain, immunoglobulin domain (ig), transmembrane domain (tm) and short cytoplasmic d…
GO:0045321	leukocyte activation	1.02e-06	0.000782	1.66	84	[CD93 - cd93 molecule, IL18R1 - interleukin 18 receptor 1, IL18 - interleukin 18 (interferon-gamma-inducing factor), SBNO2 - strawberry notch homolog 2 (drosophila), CHRNB2 - cholinergic receptor, nicotinic, beta 2 (neuronal), SYK - spleen tyrosine kinase, BMX - bmx non-receptor tyrosine kinase, GPR97 - g protein-coupled receptor 97, ITFG2 - integrin alpha fg-gap repeat containing 2, TICAM1 - tol…
GO:0051707	response to other organism	6.05e-07	0.000558	1.65	90	[IFIT2 - interferon-induced protein with tetratricopeptide repeats 2, PLAC8 - placenta-specific 8, SYK - spleen tyrosine kinase, OASL - 2'-5'-oligoadenylate synthetase-like, APOBEC3D - apolipoprotein b mrna editing enzyme, catalytic polypeptide-like 3d, ITLN1 - intelectin 1 (galactofuranose binding), CAMP - cathelicidin antimicrobial peptide, HMGB2 - high mobility group box 2, BPI - bactericidal/…
GO:0006952	defense response	2.1e-13	9.66e-10	1.64	195	[NCF2 - neutrophil cytosolic factor 2, LILRB2 - leukocyte immunoglobulin-like receptor, subfamily b (with tm and itim domains), member 2, PXK - px domain containing serine/threonine kinase, IL18RAP - interleukin 18 receptor accessory protein, PLAC8 - placenta-specific 8, BMX - bmx non-receptor tyrosine kinase, BPI - bactericidal/permeability-increasing protein, SPP1 - secreted phosphoprotein 1, C…
GO:0009607	response to biotic stimulus	1.67e-09	4.61e-06	1.62	141	[TNFRSF9 - tumor necrosis factor receptor superfamily, member 9, LILRB2 - leukocyte immunoglobulin-like receptor, subfamily b (with tm and itim domains), member 2, PLAC8 - placenta-specific 8, ITLN1 - intelectin 1 (galactofuranose binding), DDIT3 - dna-damage-inducible transcript 3, ABCA1 - atp-binding cassette, sub-family a (abc1), member 1, BPI - bactericidal/permeability-increasing protein, TI…
GO:0001819	positive regulation of cytokine production	1.22e-05	0.00481	1.6	77	[HSPA1A - heat shock 70kda protein 1a, LILRB2 - leukocyte immunoglobulin-like receptor, subfamily b (with tm and itim domains), member 2, IL18R1 - interleukin 18 receptor 1, IL18 - interleukin 18 (interferon-gamma-inducing factor), SYK - spleen tyrosine kinase, DDIT3 - dna-damage-inducible transcript 3, HMGB2 - high mobility group box 2, CLEC5A - c-type lectin domain family 5, member a, TICAM1 - …
GO:0043207	response to external biotic stimulus	1.42e-08	2.46e-05	1.59	133	[LILRB2 - leukocyte immunoglobulin-like receptor, subfamily b (with tm and itim domains), member 2, TNFRSF9 - tumor necrosis factor receptor superfamily, member 9, PLAC8 - placenta-specific 8, ITLN1 - intelectin 1 (galactofuranose binding), ABCA1 - atp-binding cassette, sub-family a (abc1), member 1, BPI - bactericidal/permeability-increasing protein, TICAM1 - toll-like receptor adaptor molecule …
GO:0001817	regulation of cytokine production	4.14e-07	0.000477	1.56	114	[HSPA1A - heat shock 70kda protein 1a, LILRB2 - leukocyte immunoglobulin-like receptor, subfamily b (with tm and itim domains), member 2, TNFRSF9 - tumor necrosis factor receptor superfamily, member 9, IL18R1 - interleukin 18 receptor 1, IL18 - interleukin 18 (interferon-gamma-inducing factor), SEC14L1 - sec14-like 1 (s. cerevisiae), BIRC2 - baculoviral iap repeat containing 2, F11R - f11 recepto…
GO:0001775	cell activation	8.43e-06	0.00416	1.51	101	[CD93 - cd93 molecule, IL18R1 - interleukin 18 receptor 1, IL18 - interleukin 18 (interferon-gamma-inducing factor), BMX - bmx non-receptor tyrosine kinase, ITFG2 - integrin alpha fg-gap repeat containing 2, TICAM1 - toll-like receptor adaptor molecule 1, ABL1 - c-abl oncogene 1, non-receptor tyrosine kinase, SPI1 - spleen focus forming virus (sffv) proviral integration oncogene, TLR8 - toll-like…
GO:0002376	immune system process	2.67e-15	3.7e-11	1.5	314	[NCF2 - neutrophil cytosolic factor 2, CD93 - cd93 molecule, NCF4 - neutrophil cytosolic factor 4, 40kda, LILRB2 - leukocyte immunoglobulin-like receptor, subfamily b (with tm and itim domains), member 2, IL18R1 - interleukin 18 receptor 1, IL18RAP - interleukin 18 receptor accessory protein, BMX - bmx non-receptor tyrosine kinase, DAPK2 - death-associated protein kinase 2, SPG21 - spastic parapl…
GO:0009605	response to external stimulus	7e-09	1.38e-05	1.44	213	[LILRB2 - leukocyte immunoglobulin-like receptor, subfamily b (with tm and itim domains), member 2, PLAC8 - placenta-specific 8, ITLN1 - intelectin 1 (galactofuranose binding), ABCA1 - atp-binding cassette, sub-family a (abc1), member 1, BPI - bactericidal/permeability-increasing protein, SPP1 - secreted phosphoprotein 1, TICAM1 - toll-like receptor adaptor molecule 1, ABL1 - c-abl oncogene 1, no…
GO:0032101	regulation of response to external stimulus	5.32e-06	0.00294	1.44	135	[CD93 - cd93 molecule, IL18 - interleukin 18 (interferon-gamma-inducing factor), SEC14L1 - sec14-like 1 (s. cerevisiae), BIRC2 - baculoviral iap repeat containing 2, DAPK2 - death-associated protein kinase 2, ABAT - 4-aminobutyrate aminotransferase, PLXNC1 - plexin c1, PNPO - pyridoxamine 5'-phosphate oxidase, SPP1 - secreted phosphoprotein 1, PLXNA3 - plexin a3, TMEM173 - transmembrane protein 1…
GO:0031347	regulation of defense response	1.15e-05	0.00467	1.42	132	[HSPA1A - heat shock 70kda protein 1a, CD93 - cd93 molecule, IL18 - interleukin 18 (interferon-gamma-inducing factor), SEC14L1 - sec14-like 1 (s. cerevisiae), BIRC2 - baculoviral iap repeat containing 2, PNPO - pyridoxamine 5'-phosphate oxidase, TICAM1 - toll-like receptor adaptor molecule 1, TMEM173 - transmembrane protein 173, ELMO1 - engulfment and cell motility 1, SPN - sialophorin, TLR8 - to…
GO:0040011	locomotion	1.08e-05	0.00452	1.38	153	[SIRPA - signal-regulatory protein alpha, DNAJA1 - dnaj (hsp40) homolog, subfamily a, member 1, CATSPER1 - cation channel, sperm associated 1, F11R - f11 receptor, DAPK2 - death-associated protein kinase 2, CDH2 - cadherin 2, type 1, n-cadherin (neuronal), CENPV - centromere protein v, HES1 - hairy and enhancer of split 1, (drosophila), PLXNA3 - plexin a3, ELMO1 - engulfment and cell motility 1, …
GO:0080134	regulation of response to stress	1.18e-07	0.000181	1.37	231	[HSPA1A - heat shock 70kda protein 1a, CD93 - cd93 molecule, DNAJA1 - dnaj (hsp40) homolog, subfamily a, member 1, ABAT - 4-aminobutyrate aminotransferase, SPP1 - secreted phosphoprotein 1, TICAM1 - toll-like receptor adaptor molecule 1, OS9 - osteosarcoma amplified 9, endoplasmic reticulum lectin, ABL1 - c-abl oncogene 1, non-receptor tyrosine kinase, SPN - sialophorin, NUP62 - nucleoporin 62kda…
GO:0007166	cell surface receptor signaling pathway	5.61e-07	0.000554	1.28	318	[NCF2 - neutrophil cytosolic factor 2, NCF4 - neutrophil cytosolic factor 4, 40kda, LILRB2 - leukocyte immunoglobulin-like receptor, subfamily b (with tm and itim domains), member 2, IL18R1 - interleukin 18 receptor 1, IL18RAP - interleukin 18 receptor accessory protein, GFRA2 - gdnf family receptor alpha 2, BMX - bmx non-receptor tyrosine kinase, TTC26 - tetratricopeptide repeat domain 26, SPG21…
GO:0010033	response to organic substance	1.69e-06	0.00123	1.28	284	[LILRB2 - leukocyte immunoglobulin-like receptor, subfamily b (with tm and itim domains), member 2, DNAJA1 - dnaj (hsp40) homolog, subfamily a, member 1, IL18RAP - interleukin 18 receptor accessory protein, CATSPER1 - cation channel, sperm associated 1, AKAP1 - a kinase (prka) anchor protein 1, ABAT - 4-aminobutyrate aminotransferase, ABCA1 - atp-binding cassette, sub-family a (abc1), member 1, T…
GO:0043085	positive regulation of catalytic activity	1.02e-05	0.00454	1.28	250	[HSPA1A - heat shock 70kda protein 1a, ARAP1 - arfgap with rhogap domain, ankyrin repeat and ph domain 1, TBC1D20 - tbc1 domain family, member 20, NCF4 - neutrophil cytosolic factor 4, 40kda, RGL4 - ral guanine nucleotide dissociation stimulator-like 4, SPTAN1 - spectrin, alpha, non-erythrocytic 1, BNIP2 - bcl2/adenovirus e1b 19kda interacting protein 2, GFRA2 - gdnf family receptor alpha 2, GDI1…
GO:1902531	regulation of intracellular signal transduction	2.29e-05	0.00811	1.26	265	[HSPA1A - heat shock 70kda protein 1a, ARAP1 - arfgap with rhogap domain, ankyrin repeat and ph domain 1, IL18R1 - interleukin 18 receptor 1, DNAJA1 - dnaj (hsp40) homolog, subfamily a, member 1, GFRA2 - gdnf family receptor alpha 2, DAPK2 - death-associated protein kinase 2, AKAP1 - a kinase (prka) anchor protein 1, GDI1 - gdp dissociation inhibitor 1, WLS - wntless homolog (drosophila), ABCA1 -…
GO:0044093	positive regulation of molecular function	1.04e-05	0.00451	1.25	288	[HSPA1A - heat shock 70kda protein 1a, ARAP1 - arfgap with rhogap domain, ankyrin repeat and ph domain 1, NCF4 - neutrophil cytosolic factor 4, 40kda, TBC1D20 - tbc1 domain family, member 20, RGL4 - ral guanine nucleotide dissociation stimulator-like 4, SPTAN1 - spectrin, alpha, non-erythrocytic 1, BNIP2 - bcl2/adenovirus e1b 19kda interacting protein 2, GFRA2 - gdnf family receptor alpha 2, GDI1…
GO:0042221	response to chemical	3.14e-06	0.00197	1.24	343	[HSPA1A - heat shock 70kda protein 1a, LILRB2 - leukocyte immunoglobulin-like receptor, subfamily b (with tm and itim domains), member 2, DNAJA1 - dnaj (hsp40) homolog, subfamily a, member 1, IL18RAP - interleukin 18 receptor accessory protein, CATSPER1 - cation channel, sperm associated 1, AKAP1 - a kinase (prka) anchor protein 1, GDI1 - gdp dissociation inhibitor 1, ABAT - 4-aminobutyrate amino…
GO:0050790	regulation of catalytic activity	1.7e-05	0.00637	1.22	351	[HSPA1A - heat shock 70kda protein 1a, ARAP1 - arfgap with rhogap domain, ankyrin repeat and ph domain 1, NCF4 - neutrophil cytosolic factor 4, 40kda, ELL - elongation factor rna polymerase ii, TBC1D20 - tbc1 domain family, member 20, RGL4 - ral guanine nucleotide dissociation stimulator-like 4, DNAJA1 - dnaj (hsp40) homolog, subfamily a, member 1, PXK - px domain containing serine/threonine kina…
GO:0007165	signal transduction	4.2e-09	9.68e-06	1.21	628	[ARAP1 - arfgap with rhogap domain, ankyrin repeat and ph domain 1, RGL4 - ral guanine nucleotide dissociation stimulator-like 4, SPTAN1 - spectrin, alpha, non-erythrocytic 1, GFRA2 - gdnf family receptor alpha 2, TTC26 - tetratricopeptide repeat domain 26, DAPK2 - death-associated protein kinase 2, GDI1 - gdp dissociation inhibitor 1, WLS - wntless homolog (drosophila), SPG21 - spastic paraplegi…
GO:0048583	regulation of response to stimulus	5.09e-07	0.000541	1.2	532	[ARAP1 - arfgap with rhogap domain, ankyrin repeat and ph domain 1, GFRA2 - gdnf family receptor alpha 2, DAPK2 - death-associated protein kinase 2, AKAP1 - a kinase (prka) anchor protein 1, GDI1 - gdp dissociation inhibitor 1, WLS - wntless homolog (drosophila), ABAT - 4-aminobutyrate aminotransferase, SPG21 - spastic paraplegia 21 (autosomal recessive, mast syndrome), ABCA1 - atp-binding casset…
GO:0006950	response to stress	1.38e-05	0.00529	1.2	409	[PLAC8 - placenta-specific 8, ABAT - 4-aminobutyrate aminotransferase, ABCA1 - atp-binding cassette, sub-family a (abc1), member 1, SPP1 - secreted phosphoprotein 1, CLEC5A - c-type lectin domain family 5, member a, OS9 - osteosarcoma amplified 9, endoplasmic reticulum lectin, ABCF1 - atp-binding cassette, sub-family f (gcn20), member 1, SPN - sialophorin, ABL1 - c-abl oncogene 1, non-receptor ty…
GO:0050896	response to stimulus	2.85e-07	0.000358	1.17	650	[PLAC8 - placenta-specific 8, CATSPER1 - cation channel, sperm associated 1, ITLN1 - intelectin 1 (galactofuranose binding), AKAP1 - a kinase (prka) anchor protein 1, GDI1 - gdp dissociation inhibitor 1, ABAT - 4-aminobutyrate aminotransferase, ABCA1 - atp-binding cassette, sub-family a (abc1), member 1, SPP1 - secreted phosphoprotein 1, CLEC5A - c-type lectin domain family 5, member a, OS9 - ost…
GO:0044699	single-organism process	6.6e-07	0.00057	1.08	1337	[DSN1 - dsn1, mis12 kinetochore complex component, ELL - elongation factor rna polymerase ii, PRSS21 - protease, serine, 21 (testisin), GFRA2 - gdnf family receptor alpha 2, CATSPER1 - cation channel, sperm associated 1, TTC26 - tetratricopeptide repeat domain 26, GGCX - gamma-glutamyl carboxylase, AKAP1 - a kinase (prka) anchor protein 1, GDI1 - gdp dissociation inhibitor 1, WLS - wntless homolo…
GO:0044763	single-organism cellular process	2.29e-05	0.00792	1.08	1130	[DSN1 - dsn1, mis12 kinetochore complex component, GFRA2 - gdnf family receptor alpha 2, CATSPER1 - cation channel, sperm associated 1, TTC26 - tetratricopeptide repeat domain 26, WLS - wntless homolog (drosophila), ABAT - 4-aminobutyrate aminotransferase, ABCA1 - atp-binding cassette, sub-family a (abc1), member 1, OS9 - osteosarcoma amplified 9, endoplasmic reticulum lectin, PLXNA3 - plexin a3,…
