# Supplementary material for: Integrative transcriptomic analysis reveals key drivers of acute peanut allergic reactions
Source: Nat Commun. 2017 Dec 5;8:1943. doi: 10.1038/s41467-017-02188-7 (PMC5715016; doi:10.1038/s41467-017-02188-7)
Supplement: Supplementary file 5 — Supplementary Data 3 [file 41467_2017_2188_MOESM5_ESM.xlsx]

## Sheet: Blue module GO Terms
Gene List	GO.ID	Term	Annotated	Significant	Expected	fold_enrichment	classic	FDR
blue_down	GO:0010604	positive regulation of macromolecule met...	1740	149	105.74	1.40912	4.6e-06	0.00332388
blue_down	GO:0009893	positive regulation of metabolic process	1887	157	114.68	1.36903	1.3e-05	0.00751487
blue_down	GO:0010811	positive regulation of cell-substrate ad...	62	14	3.77	3.71353	1.6e-05	0.00840824
blue_down	GO:0031325	positive regulation of cellular metaboli...	1783	148	108.36	1.36582	2.7e-05	0.0130065
blue_down	GO:0010628	positive regulation of gene expression	962	88	58.46	1.5053	5.7e-05	0.0235356
blue_down	GO:0016310	phosphorylation	1354	116	82.28	1.40982	6.4e-05	0.0258113
blue_down	GO:0010557	positive regulation of macromolecule bio...	1035	93	62.9	1.47854	6.8e-05	0.026767
blue_down	GO:0090066	regulation of anatomical structure size	281	34	17.08	1.99063	9.3e-05	0.0329144
blue_down	GO:0048869	cellular developmental process	2539	195	154.3	1.26377	0.00013	0.0382112
blue_down	GO:0031328	positive regulation of cellular biosynth...	1095	96	66.54	1.44274	0.00013	0.0382112
blue_down	GO:0042325	regulation of phosphorylation	931	84	56.58	1.48462	0.00014	0.0391594
blue_down	GO:0000904	cell morphogenesis involved in different...	624	61	37.92	1.60865	0.00014	0.0391594
blue_down	GO:0000902	cell morphogenesis	878	80	53.36	1.49925	0.00014	0.0391594
blue_up	GO:0006952	defense response	1167	177	102.72	1.72313	5.6e-14	9.71152e-10
blue_up	GO:0006955	immune response	1146	169	100.88	1.67526	2.8e-12	2.42788e-08
blue_up	GO:0045087	innate immune response	715	115	62.94	1.82714	6.9e-11	3.98866e-07
blue_up	GO:0002376	immune system process	1857	233	163.46	1.42543	2.1e-09	9.10455e-06
blue_up	GO:0009617	response to bacterium	301	59	26.5	2.22642	2.9e-09	1.00584e-05
blue_up	GO:0006954	inflammatory response	453	78	39.88	1.95587	4.6e-09	1.32955e-05
blue_up	GO:0009607	response to biotic stimulus	547	89	48.15	1.84839	6.5e-09	1.61033e-05
blue_up	GO:0043207	response to external biotic stimulus	523	84	46.04	1.8245	3.2e-08	6.16604e-05
blue_up	GO:0051707	response to other organism	523	84	46.04	1.8245	3.2e-08	6.16604e-05
blue_up	GO:0007165	signal transduction	3844	417	338.37	1.23238	6.4e-08	0.000110989
blue_up	GO:0050896	response to stimulus	5834	596	513.54	1.16057	8.8e-08	0.000138736
blue_up	GO:0006950	response to stress	2781	315	244.8	1.28676	1.2e-07	0.00017342
blue_up	GO:0009605	response to external stimulus	1502	187	132.21	1.41442	2.2e-07	0.00029348
blue_up	GO:0007154	cell communication	4308	456	379.21	1.2025	2.4e-07	0.000297291
blue_up	GO:0006953	acute-phase response	33	14	2.9	4.82759	2.6e-07	0.000300595
blue_up	GO:0023052	signaling	4249	450	374.02	1.20314	3e-07	0.000306035
blue_up	GO:0044700	single organism signaling	4249	450	374.02	1.20314	3e-07	0.000306035
blue_up	GO:0002237	response to molecule of bacterial origin	213	42	18.75	2.24	4.8e-07	0.000462453
blue_up	GO:0009611	response to wounding	999	132	87.94	1.50102	7.9e-07	0.000721062
blue_up	GO:0002526	acute inflammatory response	93	24	8.19	2.9304	1.1e-06	0.00095381
blue_up	GO:0035556	intracellular signal transduction	1947	227	171.38	1.32454	1.7e-06	0.00140388
blue_up	GO:0032496	response to lipopolysaccharide	201	39	17.69	2.20464	1.9e-06	0.00149772
blue_up	GO:0042742	defense response to bacterium	99	24	8.71	2.75545	3.5e-06	0.002639
blue_up	GO:0002253	activation of immune response	359	57	31.6	1.8038	7.9e-06	0.0052693
blue_up	GO:0001816	cytokine production	462	69	40.67	1.69658	7.9e-06	0.0052693
blue_up	GO:0031347	regulation of defense response	438	66	38.55	1.71206	9.3e-06	0.00597336
blue_up	GO:0000045	autophagic vacuole assembly	28	11	2.46	4.47154	1.2e-05	0.00743229
blue_up	GO:0051716	cellular response to stimulus	4680	477	411.96	1.15788	1.3e-05	0.00751487
blue_up	GO:0002274	myeloid leukocyte activation	121	26	10.65	2.44131	1.5e-05	0.00812906
blue_up	GO:0044699	single-organism process	9833	917	865.55	1.05944	1.5e-05	0.00812906
blue_up	GO:0044763	single-organism cellular process	8913	841	784.56	1.07194	2.4e-05	0.0122414
blue_up	GO:0045088	regulation of innate immune response	240	41	21.13	1.94037	2.7e-05	0.0130065
blue_up	GO:0098542	defense response to other organism	274	45	24.12	1.86567	3e-05	0.0140611
blue_up	GO:0002764	immune response-regulating signaling pat...	412	61	36.27	1.68183	3.5e-05	0.0159729
blue_up	GO:0007249	I-kappaB kinase/NF-kappaB signaling	227	39	19.98	1.95195	3.6e-05	0.016008
blue_up	GO:0071216	cellular response to biotic stimulus	121	25	10.65	2.34742	4.3e-05	0.0186427
blue_up	GO:0002757	immune response-activating signal transd...	321	50	28.26	1.76929	4.7e-05	0.0198799
blue_up	GO:0031349	positive regulation of defense response	250	41	22.01	1.86279	7e-05	0.026767
blue_up	GO:0050778	positive regulation of immune response	431	62	37.94	1.63416	7.1e-05	0.026767
blue_up	GO:0071496	cellular response to external stimulus	194	34	17.08	1.99063	7.5e-05	0.0276734
blue_up	GO:0050776	regulation of immune response	653	86	57.48	1.49617	8.4e-05	0.0303485
blue_up	GO:0080134	regulation of response to stress	770	98	67.78	1.44585	0.0001	0.0340039
blue_up	GO:0043122	regulation of I-kappaB kinase/NF-kappaB ...	205	35	18.05	1.93906	0.0001	0.0340039
blue_up	GO:0002682	regulation of immune system process	954	117	83.98	1.39319	0.00011	0.0359928
blue_up	GO:0002275	myeloid cell activation involved in immu...	52	14	4.58	3.05677	0.00011	0.0359928
blue_up	GO:0048583	regulation of response to stimulus	2426	261	213.55	1.2222	0.00012	0.0371614
blue_up	GO:0009620	response to fungus	24	9	2.11	4.2654	0.00012	0.0371614
blue_up	GO:0032101	regulation of response to external stimu...	457	64	40.23	1.59085	0.00012	0.0371614
blue_up	GO:0030595	leukocyte chemotaxis	114	23	10.03	2.29312	0.00013	0.0382112
